# Supplementary material for: Novel findings about the mode of action of the antifungal protein PeAfpA against Saccharomyces cerevisiae
Source: Appl Microbiol Biotechnol. 2023 Sep 9;107(22):6811–29. doi: 10.1007/s00253-023-12749-0 (PMC10589166; doi:10.1007/s00253-023-12749-0)
Supplement: Supplementary file 1 — Supplementary file1 (XLSX 1371 KB) [file 253_2023_12749_MOESM1_ESM.xlsx]

## Sheet: Title page
Supplemental Material
Journal
Applied Microbiology and Biotechnology
Manuscript title
Novel findings about the mode of action of the antifungal protein PeAfpA against Saccharomyces cerevisiae
Authors
Moisés Giner-Llorca, Antonella Locascio, Javier Alonso del Real, Jose F. Marcos and Paloma Manzanares*
Affiliations
Department of Food Biotechnology, Instituto de Agroquímica y Tecnología de Alimentos (IATA), Consejo Superior de Investigaciones Científicas (CSIC), Catedrático Agustín Escardino 7, 46980 Paterna, Valencia, Spain.
Corresponding author
E-mail adress: pmanz@iata.csic.es
Telephone: 963900022

## Sheet: Supplementary Table 1
Supplemental Table 1. List of deletion mutant strains used for antimicrobial activity assays. Selection criterion for each strain is shown.
Gene	ID	log2 FC_1ug	padj_1ug	log2 FC_2ug	padj_2ug	log2 FC_4ug	padj_4ug	Selection criteria	Function
YJL088W	ARG3	0.549233	NA	-0.0396742	0.955398	0.736472	0.119886	Arginine biosynthesis	Ornithine carbamoyltransferase; also known as carbamoylphosphate:L-ornithine carbamoyltransferase; catalyzes the biosynthesis of the arginine precursor citrulline
YOL058W	ARG1	0.6626	0.321928	0.51389	0.050751	-0.745202	0.0209533	Arginine biosynthesis	Arginosuccinate synthetase; catalyzes the formation of L-argininosuccinate from citrulline and L-aspartate in the arginine biosynthesis pathway; potential Cdc28p substrate
YHR018C	ARG4	0.762216	0.356932	0.569065	0.0385783	0.722229	0.00382412	Arginine biosynthesis	Argininosuccinate lyase; catalyzes the final step in the arginine biosynthesis pathway
YAL053W	FLC2	0.865763	0.339249	0.453139	0.220206	1.35906	5.24364e-08	Calcium signalling and transport	Putative calcium channel involved in calcium release under hypotonic stress; required for uptake of FAD into endoplasmic reticulum; involved in cell wall maintenance; FLC2 has a paralog, YOR365C, that arose from the whole genome duplication
YGL167C	PMR1	0.405547	0.505166	-0.0323167	0.947422	0.707329	2.19899e-06	Calcium signalling and transport	High affinity Ca2+/Mn2+ P-type ATPase; required for Ca2+ and Mn2+ transport into Golgi; involved in Ca2+ dependent protein sorting, processing; D53A mutant (Mn2+ transporting) is rapamycin sensitive, Q783A mutant (Ca2+ transporting) is rapamycin resistant; Mn2+ transport into Golgi lumen required for rapamycin sensitivity; mutations in human homolog ATP2C1 cause acantholytic skin condition Hailey…
YKL190W	CNB1	-0.10554	0.785325	0.0661548	0.889571	-0.0448966	0.83007	Calcium signalling and transport	Calcineurin B; regulatory subunit of calcineurin, a Ca++/calmodulin-regulated type 2B protein phosphatase which regulates Crz1p (stress-response transcription factor); other calcineurin subunit encoded by CNA1 and/or CMP1; regulates function of Aly1p alpha-arrestin; myristoylation by Nmt1p reduces calcineurin activity in response to submaximal Ca signals, is needed to prevent constitutive phospha…
YLR433C	CNA1	-0.305762	NA	-0.336441	0.421266	-0.227738	0.335481	Calcium signalling and transport	Calcineurin A; one isoform (the other is Cmp2p) of the catalytic subunit of calcineurin, a Ca++/calmodulin-regulated protein phosphatase which regulates Crz1p (a stress-response transcription factor), the other calcineurin subunit is CNB1; regulates the function of Aly1p alpha-arrestin; CNA1 has a paralog, CMP2, that arose from the whole genome duplication
YMR071C	TVP18	-0.252776	NA	-0.414157	0.299625	-0.559601	0.000590576	Calcium signalling and transport	Integral membrane protein; localized to late Golgi vesicles along with the v-SNARE Tlg2p; may interact with ribosomes, based on co-purification experiments; may have a role in intracellular sterol transport
YMR238W	DFG5	1.3785	0.398867	0.741054	0.0212884	1.86152	7.74357e-14	Calcium signalling and transport	Putative mannosidase; essential glycosylphosphatidylinositol (GPI)-anchored membrane protein required for cell wall biogenesis in bud formation, involved in filamentous growth, homologous to Dcw1p
YOL016C	CMK2	0.621506	0.401153	0.230815	0.567154	1.00495	3.10399e-05	Calcium signalling and transport	Calmodulin-dependent protein kinase; may play a role in stress response, many CA++/calmodulan dependent phosphorylation substrates demonstrated in vitro, amino acid sequence similar to mammalian Cam Kinase II; CMK2 has a paralog, CMK1, that arose from the whole genome duplication
YDL179W	PCL9	0.217994	NA	0.30828	0.562507	1.45926	3.29131e-06	Cell cycle progression	Cyclin; forms a functional kinase complex with Pho85p cyclin-dependent kinase (Cdk), expressed in late M/early G1 phase, activated by Swi5p; PCL9 has a paralog, PCL2, that arose from the whole genome duplication
YPL014W	CIP1	1.17491	NA	1.64873	0.0718427	1.51244	6.05869e-07	Cell cycle progression	Cyclin-dependent kinase inhibitor; interacts with and inhibits the Cdc28p/Cln2p, G1/S phase cyclin-dependent kinase complex but not S-phase, or M-phase complexes; overexpression blocks cells in G1 phase and stabilizes the Cdc28p inhibitor Sic1p, while disruption accelerates the G1/S phase transition; phosphorylated during S phase in a Cdc28p-dependent manner; green fluorescent protein (GFP)-fusio…
YGR032W	GSC2	1.40483	0.392785	0.594235	0.189077	1.69038	2.34639e-10	Cell wall integrity	Catalytic subunit of 1,3-beta-glucan synthase; involved in formation of the inner layer of the spore wall; activity positively regulated by Rho1p and negatively by Smk1p; GSC2 has a paralog, FKS1, that arose from the whole genome duplication
YHR206W	SKN7	0.72886	0.339249	0.351584	0.322847	1.05675	1.64886e-06	Cell wall integrity	Nuclear response regulator and transcription factor; physically interacts with the Tup1-Cyc8 complex and recruits Tup1p to its targets; part of a branched two-component signaling system; required for optimal induction of heat-shock genes in response to oxidative stress; involved in osmoregulation; relocalizes to the cytosol in response to hypoxia; SKN7 has a paralog, HMS2, that arose from the who…
YDR293C	SSD1	0.105562	0.811743	-0.161588	0.720164	-0.603879	0.00773356	Cell wall integrity	Translational repressor with a role in polar growth and wall integrity; regulated by Cbk1p phosphorylation to effect bud-specific translational control and localization of specific mRNAs; interacts with TOR pathway components; contains a functional N-terminal nuclear localization sequence and nucleocytoplasmic shuttling appears to be critical to Ssd1p function
YBR023C	CHS3	0.220117	NA	0.100894	0.850203	1.25114	0.000435388	Chitin biosynthesis	Chitin synthase III; catalyzes the transfer of N-acetylglucosamine (GlcNAc) to chitin; required for synthesis of the majority of cell wall chitin, the chitin ring during bud emergence, and spore wall chitosan; contains overlapping di-leucine and di-acidic signals that mediate, respectively, intracellular trafficking by AP-1 and trafficking to plasma membrane by exomer complex; requires AP-3 compl…
YNL084C	END3	-0.241572	NA	-0.121954	0.777393	0.0943161	0.691266	Endocytosis	EH domain-containing protein involved in endocytosis; actin cytoskeletal organization and cell wall morphogenesis; forms a complex with Sla1p and Pan1p
YDL127W	PCL2	0.391136	NA	0.933177	0.00338792	2.28596	7.54339e-18	Log2FC - Cell cycle progression	Cyclin, interacts with cyclin-dependent kinase Pho85p; member of the Pcl1,2-like subfamily, involved in the regulation of polarized growth and morphogenesis and progression through the cell cycle; localizes to sites of polarized cell growth; PCL2 has a paralog, PCL9, that arose from the whole genome duplication
YGR108W	CLB1	0.976344	NA	0.828581	0.0221173	2.57419	4.56382e-16	Log2FC - Cell cycle progression	B-type cyclin involved in cell cycle progression; activates Cdc28p to promote the transition from G2 to M phase; accumulates during G2 and M, then targeted via a destruction box motif for ubiquitin-mediated degradation by the proteasome; CLB1 has a paralog, CLB2, that arose from the whole genome duplication
YMR199W	CLN1	1.20341	NA	1.30264	6.20973e-07	2.43586	4.14369e-29	Log2FC - Cell cycle progression	G1 cyclin involved in regulation of the cell cycle; activates Cdc28p kinase to promote the G1 to S phase transition; late G1 specific expression depends on transcription factor complexes, MBF (Swi6p-Mbp1p) and SBF (Swi6p-Swi4p); CLN1 has a paralog, CLN2, that arose from the whole genome duplication; cell cycle arrest phenotype of the cln1 cln2 cln3 triple null mutant is complemented by any of hum…
YNL289W	PCL1	1.15644	NA	1.7434	9.32167e-07	2.8681	1.18046e-17	Log2FC - Cell cycle progression	Cyclin, interacts with cyclin-dependent kinase Pho85p; member of the Pcl1,2-like subfamily, involved in the regulation of polarized growth and morphogenesis and progression through the cell cycle; is ubiquitinated by Dma1p; phosphorylation by Pho85p targets it for degradation; localizes to sites of polarized cell growth
YPL256C	CLN2	0.992076	NA	1.27078	9.65024e-06	2.59362	2.79198e-20	Log2FC - Cell cycle progression	G1 cyclin involved in regulation of the cell cycle; activates Cdc28p kinase to promote the G1 to S phase transition; late G1 specific expression depends on transcription factor complexes, MBF (Swi6p-Mbp1p) and SBF (Swi6p-Swi4p); CLN2 has a paralog, CLN1, that arose from the whole genome duplication; cell cycle arrest phenotype of the cln1 cln2 cln3 triple null mutant is complemented by any of hum…
YPR119W	CLB2	0.635995	NA	0.736142	0.0671037	3.45274	8.28659e-20	Log2FC - Cell cycle progression	B-type cyclin involved in cell cycle progression; activates Cdc28p to promote the transition from G2 to M phase; accumulates during G2 and M, then targeted via a destruction box motif for ubiquitin-mediated degradation by the proteasome; CLB2 has a paralog, CLB1, that arose from the whole genome duplication
YLR332W	MID2	0.69764	NA	0.62577	0.076679	2.07953	2.25502e-18	Log2FC - Cell wall integrity	O-glycosylated plasma membrane protein; acts as a sensor for cell wall integrity signaling and activates the pathway; interacts with Rom2p, a guanine nucleotide exchange factor for Rho1p, and with cell integrity pathway protein Zeo1p; MID2 has a paralog, MTL1, that arose from the whole genome duplication
YGR189C	CRH1	1.69829	0.396476	1.55291	2.56569e-08	3.64945	3.18231e-44	Log2FC - Cell wall integrity	Chitin transglycosylase; functions in the transfer of chitin to beta(1-6) and beta(1-3) glucans in the cell wall; similar and functionally redundant to Utr2; localizes to sites of polarized growth; expression induced by cell wall stress
YIR039C	YPS6	-0.826595	NA	-0.624644	0.0325227	-2.14995	6.94884e-05	Log2FC - Cell wall integrity	Putative GPI-anchored aspartic protease; member of the yapsin family of proteases involved in cell wall growth and maintenance
YLR120C	YPS1	2.14671	0.356932	1.31929	2.05921e-05	3.30336	7.47646e-43	Log2FC - Cell wall integrity	Aspartic protease; hyperglycosylated member of the yapsin family of proteases, attached to the plasma membrane via a glycosylphosphatidylinositol (GPI) anchor; involved in nutrient limitation-induced cleavage of the extracellular inhibitory domain of signaling mucin Msb2p, resulting in activation of the filamentous growth MAPK pathway; involved with other yapsins in the cell wall integrity respon…
YLR121C	YPS3	2.20629	NA	2.12389	2.56569e-08	4.45956	3.52301e-71	Log2FC - Cell wall integrity	Aspartic protease; member of the yapsin family of proteases involved in cell wall growth and maintenance; attached to the plasma membrane via a glycosylphosphatidylinositol (GPI) anchor
YKL164C	PIR1	1.30848	0.44484	0.96646	0.00289171	3.17104	6.26388e-15	Log2FC - Cell wall integrity	O-glycosylated protein required for cell wall stability; attached to the cell wall via beta-1,3-glucan; mediates mitochondrial translocation of Apn1p; expression regulated by the cell integrity pathway and by Swi5p during the cell cycle; PIR1 has a paralog, YJL160C, that arose from the whole genome duplication
YLR194C	NCW2	3.05921	NA	1.60526	2.56569e-08	4.59216	2.19588e-35	Log2FC - Cell wall integrity	Structural constituent of the cell wall; attached to the plasma membrane by a GPI-anchor; expression is upregulated in response to cell wall stress
YLR414C	PUN1	1.52768	NA	0.745165	0.0249603	3.02199	3.75206e-36	Log2FC - Cell wall integrity	Plasma membrane protein with a role in cell wall integrity; co-localizes with Sur7p in punctate membrane patches; null mutant displays decreased thermotolerance; transcription induced upon cell wall damage and metal ion stress
YLR110C	CCW12	1.64584	0.389423	1.33375	2.49689e-05	3.04522	3.88887e-18	Log2FC - Cell wall integrity	Cell wall mannoprotein; plays a role in maintenance of newly synthesized areas of cell wall; localizes to periphery of small buds, septum region of larger buds, and shmoo tip; CCW12 has a paralog, YDR134C, that arose from the whole genome duplication
YLR300W	EXG1	1.52659	0.382512	1.30316	3.79739e-07	2.84735	8.85503e-20	Log2FC - Cell wall integrity	Major exo-1,3-beta-glucanase of the cell wall; involved in cell wall beta-glucan assembly; exists as three differentially glycosylated isoenzymes; EXG1 has a paralog, SPR1, that arose from the whole genome duplication
YLR342W	FKS1	1.00505	0.356932	0.747095	0.0387343	2.24742	4.41473e-11	Log2FC - Cell wall integrity	Catalytic subunit of 1,3-beta-D-glucan synthase; functionally redundant with alternate catalytic subunit Gsc2p; binds to regulatory subunit Rho1p; involved in cell wall synthesis and maintenance; localizes to sites of cell wall remodeling; FKS1 has a paralog, GSC2, that arose from the whole genome duplication
YOR247W	SRL1	1.95776	NA	1.67368	3.61431e-08	4.29125	1.338e-21	Log2FC - Cell wall integrity	Mannoprotein that exhibits a tight association with the cell wall; required for cell wall stability in the absence of GPI-anchored mannoproteins; has a high serine-threonine content; expression is induced in cell wall mutants; SRL1 has a paralog, SVS1, that arose from the whole genome duplication
YNL192W	CHS1	2.22066	NA	1.04291	7.53287e-06	3.38704	2.61278e-31	Log2FC - Chitin biosynthesis	Chitin synthase I; requires activation from zymogenic form in order to catalyze the transfer of N-acetylglucosamine (GlcNAc) to chitin; required for repairing the chitin septum during cytokinesis; transcription activated by mating factor
YER096W	SHC1	-0.53801	NA	-0.778289	0.0199553	-3.25877	7.63017e-50	Log2FC - Chitin biosynthesis	Sporulation-specific activator of Chs3p (chitin synthase III); required for the synthesis of the chitosan layer of ascospores; transcriptionally induced at alkaline pH; SHC1 has a paralog, SKT5, that arose from the whole genome duplication
YDL214C	PRR2	0.110772	NA	-0.250013	0.719652	-2.49923	1.19587e-20	Log2FC - MAPK signaling and cell wall integrity	Serine/threonine protein kinase; inhibits pheromone induced signalling downstream of MAPK, possibly at the level of the Ste12p transcription factor; mutant has increased aneuploidy tolerance; PRR2 has a paralog, NPR1, that arose from the whole genome duplication
YHR030C	SLT2	0.581254	NA	0.540692	0.137169	2.05366	9.26675e-18	Log2FC - MAPK signaling and cell wall integrity	Serine/threonine MAP kinase; involved in regulating maintenance of cell wall integrity, cell cycle progression, and nuclear mRNA retention in heat shock; required for mitophagy and pexophagy; affects recruitment of mitochondria to phagophore assembly site (PAS); plays a role in adaptive response of cells to cold; regulated by the PKC1-mediated signaling pathway; SLT2 has a paralog, KDX1, that aro…
YBR078W	ECM33	0.991008	0.515573	0.900626	0.000829902	2.52288	4.6766e-21	Log2FC - Membrane transport	GPI-anchored protein of unknown function; possible role in apical bud growth; GPI-anchoring on the plasma membrane crucial to function; phosphorylated in mitochondria; similar to Sps2p; ECM33 has a paralog, PST1, that arose from the whole genome duplication
YHR092C	HXT4	1.03588	NA	1.0858	0.0100502	5.29971	7.23944e-63	Log2FC - Membrane transport	High-affinity glucose transporter; member of the major facilitator superfamily, expression is induced by low levels of glucose and repressed by high levels of glucose; HXT4 has a paralog, HXT7, that arose from the whole genome duplication
YIL121W	QDR2	1.20572	NA	1.4819	8.50784e-08	2.7679	3.46859e-40	Log2FC - Membrane transport	Plasma membrane transporter of the major facilitator superfamily; member of the 12-spanner drug:H(+) antiporter DHA1 family; exports copper; has broad substrate specificity and can transport many mono- and divalent cations; transports a variety of drugs and is required for resistance to quinidine, barban, cisplatin, and bleomycin; contributes to potassium homeostasis; expression is regulated by c…
YKR093W	PTR2	1.52898	NA	1.22859	0.000632448	2.52249	6.60911e-14	Log2FC - Membrane transport	Integral membrane peptide transporter; mediates transport of di- and tri-peptides; conserved protein that contains 12 transmembrane domains; PTR2 expression is regulated by the N-end rule pathway via repression by Cup9p
YMR303C	ADH2	0.110921	0.86001	-0.559351	0.686134	-7.28894	4.35948e-92	Log2FC - Other processes	Glucose-repressible alcohol dehydrogenase II; catalyzes the conversion of ethanol to acetaldehyde; involved in the production of certain carboxylate esters; regulated by ADR1
YHR143W	DSE2	1.70596	NA	0.738517	0.0755861	3.37829	9.61363e-41	Log2FC - Other processes	Daughter cell-specific secreted protein with similarity to glucanases; degrades cell wall from the daughter side causing daughter to separate from mother; expression is repressed by cAMP
YKR013W	PRY2	1.76752	0.384416	1.5963	9.39977e-07	3.40746	3.99321e-44	Log2FC - Other processes	Sterol binding protein involved in the export of acetylated sterols; secreted glycoprotein and member of the CAP protein superfamily (cysteine-rich secretory proteins (CRISP), antigen 5, and pathogenesis related 1 proteins); sterol export function is redundant with that of PRY1; may be involved in detoxification of hydrophobic compounds; PRY2 has a paralog, PRY1, that arose from the whole genome …
YPL036W	PMA2	-0.142505	0.846164	-0.486976	0.149105	-3.26342	3.05744e-77	Log2FC - Other processes	Plasma membrane H+-ATPase; isoform of Pma1p, involved in pumping protons out of the cell; regulator of cytoplasmic pH and plasma membrane potential
YBR162C	TOS1	1.78523	0.392785	0.847949	0.000695997	3.32351	2.10393e-22	Log2FC - Other processes	Covalently-bound cell wall protein of unknown function; identified as a cell cycle regulated SBF target gene; deletion mutants are highly resistant to treatment with beta-1,3-glucanase; has sequence similarity to YJL171C
YPL163C	SVS1	1.29407	NA	0.96332	0.000425557	3.3467	5.30033e-18	Log2FC - Other processes	Cell wall and vacuolar protein; required for wild-type resistance to vanadate; SVS1 has a paralog, SRL1, that arose from the whole genome duplication
YLR372W	ELO3	0.701338	NA	0.254313	0.577081	2.36603	3.32779e-11	Log2FC - Phospholipid biosynthesis	Elongase; involved in fatty acid and sphingolipid biosynthesis; synthesizes very long chain 20-26-carbon fatty acids from C18-CoA primers; involved in regulation of sphingolipid biosynthesis; lethality of the elo2 elo3 double null mutation is functionally complemented by human ELOVL1 and weakly complemented by human ELOVL3 or ELOV7
YGR138C	TPO2	3.24586	NA	2.93874	7.74658e-05	4.7431	3.03827e-50	Log2FC - Polyamine and amino acid transport	Polyamine transporter of the major facilitator superfamily; member of the 12-spanner drug:H(+) antiporter DHA1 family; specific for spermine; localizes to the plasma membrane; transcription of TPO2 is regulated by Haa1p; TPO2 has a paralog, TPO3, that arose from the whole genome duplication
YBR132C	AGP2	-0.534092	NA	-0.668054	0.137351	-2.74297	6.57706e-29	Log2FC - Polyamine and amino acid transport	Plasma membrane regulator of polyamine and carnitine transport; has similarity to transporters but lacks transport activity; may act as a sensor that transduces environmental signals; has a positive or negative regulatory effect on transcription of many transporter genes
YFL055W	AGP3	-0.426981	NA	-0.479106	0.195444	-2.63634	9.96572e-19	Log2FC - Polyamine and amino acid transport	Low-affinity amino acid permease; may act to supply the cell with amino acids as nitrogen source in nitrogen-poor conditions; transcription is induced under conditions of sulfur limitation; plays a role in regulating Ty1 transposition
YPL265W	DIP5	0.437975	0.356932	0.0333882	0.956204	-2.02238	2.78348e-13	Log2FC - Polyamine and amino acid transport	Dicarboxylic amino acid permease; mediates high-affinity and high-capacity transport of L-glutamate and L-aspartate; also a transporter for Gln, Asn, Ser, Ala, and Gly; relocalizes from plasma membrane to vacuole upon DNA replication stress
YBL093C	ROX3	1.43441	0.0489712	0.649154	0.0385783	1.36282	8.68468e-09	Log2FC - Shared in all conditions	Subunit of the RNA polymerase II mediator complex; associates with core polymerase subunits to form the RNA polymerase II holoenzyme
YBL075C	SSA3	-0.396211	0.616726	-1.18089	0.38149	-3.97996	8.54718e-103	Log2FC - Stress response	ATPase involved in protein folding and the response to stress; plays a role in SRP-dependent cotranslational protein-membrane targeting and translocation; member of the heat shock protein 70 (HSP70) family; localized to the cytoplasm; SSA3 has a paralog, SSA4, that arose from the whole genome duplication
YBL105C	PKC1	0.0594475	0.862485	0.0526963	0.909712	-0.32018	0.0509124	MAPK signaling and cell wall integrity	Protein serine/threonine kinase; essential for cell wall remodeling during growth; localized to sites of polarized growth and the mother-daughter bud neck; homolog of the alpha, beta, and gamma isoforms of mammalian protein kinase C (PKC)
YGR040W	KSS1	0.242116	NA	0.0860191	0.875193	1.46671	5.74935e-10	MAPK signaling and cell wall integrity	Mitogen-activated protein kinase (MAPK); involved in signal transduction pathways that control filamentous growth and pheromone response; the KSS1 gene is nonfunctional in S288C strains and functional in W303 strains
YGR086C	PIL1	0.380884	0.487849	-0.0802076	0.876946	0.460568	0.0477563	MAPK signaling and cell wall integrity	Eisosome core component; eisosomes are large immobile cell cortex structures associated with endocytosis; detected in phosphorylated state in mitochondria; phosphorylated on Thr233 upon Pkc1p hyperactivation in a Slt2p MAPK-dependent fashion; null mutant shows activation of Pkc1p/Ypk1p stress resistance pathways; member of BAR domain family; protein increases in abundance and relocalizes from pla…
YIR019C	FLO11	-0.112982	NA	0.0737704	0.907592	-0.889193	7.28553e-05	MAPK signaling and cell wall integrity	GPI-anchored cell surface glycoprotein (flocculin); required for pseudohyphal and invasive growth, flocculation, and biofilm formation; major determinant of colony morphology; transcription regulated by the MAPK pathway (Ste12p and Tec1p) and the cAMP pathway (Flo8p); required for formation of fibrous interconnections between cells of a wild strain; role in co-flocculation with other yeast specie…
YKL116C	PRR1	0.330796	NA	0.109388	0.828883	1.15118	1.44511e-07	MAPK signaling and cell wall integrity	Serine/threonine protein kinase; inhibits pheromone induced signaling downstream of MAPK, possibly at the level of the Ste12p transcription factor
YKL161C	KDX1	0.0882195	NA	0.019599	0.966714	0.177608	0.354173	MAPK signaling and cell wall integrity	Protein kinase; implicated in Slt2p mitogen-activated (MAP) kinase signaling pathway; interacts with numerous components in the mating pheromone and CWI MAPK pathways; associates with Rlm1p; KDX1 has a paralog, SLT2, that arose from the whole genome duplication
YNL053W	MSG5	0.166142	NA	0.0217317	0.962133	0.23335	0.458345	MAPK signaling and cell wall integrity	Dual-specificity protein phosphatase; exists in 2 isoforms; required for maintenance of a low level of signaling through the cell integrity pathway, adaptive response to pheromone; regulates and is regulated by Slt2p; dephosphorylates Fus3p; MSG5 has a paralog, SDP1, that arose from the whole genome duplication
YOR208W	PTP2	0.607107	NA	0.114374	0.819621	1.82918	1.45778e-10	MAPK signaling and cell wall integrity	Nuclear phosphotyrosine-specific phosphatase involved in osmosensing; involved in the inactivation of mitogen-activated protein kinase (MAPK) during osmolarity sensing; dephosporylates Hog1p MAPK and regulates its localization; with Msg5p co-regulates the calcium signaling pathway
YOR231W	MKK1	-0.0972096	NA	-0.0115099	0.981171	-0.631927	0.00119416	MAPK signaling and cell wall integrity	MAPKK involved in the protein kinase C signaling pathway; involved in control of cell integrity; upon activation by Bck1p phosphorylates downstream target, Slt2p; functionally redundant with Mkk2p; MKK1 has a paralog, MKK2, that arose from the whole genome duplication
YPL004C	LSP1	0.0542215	0.865094	-0.397243	0.284492	-0.628888	0.000565292	MAPK signaling and cell wall integrity	Eisosome core component; eisosomes are large immobile patch structures at the cell cortex associated with endocytosis; phosphorylated on Thr233 upon Pkc1p hyperactivation in a Slt2p MAPK-dependent fashion; null mutants show activation of Pkc1p/Ypk1p stress resistance pathways; member of the BAR domain family
YPL140C	MKK2	-0.0714828	NA	-0.104215	0.8149	-0.819174	0.000272656	MAPK signaling and cell wall integrity	MAPKK involved in the protein kinase C signaling pathway; involved in control of cell integrity; upon activation by Bck1p phosphorylates downstream target, Slt2p; functionally redundant with Mkk1p; MKK2 has a paralog, MKK1, that arose from the whole genome duplication
YLR113W	HOG1	0.438927	0.401153	0.129067	0.756222	1.20612	6.60317e-08	MAPK signalling and cell wall integrity	Mitogen-activated protein kinase involved in osmoregulation; controls global reallocation of RNAPII in osmotic shock; activates CDC28 by stimulating antisense RNA transcription; mediates recruitment/activation of RNAPII at Hot1p-dependent promoters; with Mrc1p defines novel S-phase checkpoint that prevent conflicts between DNA replication and transcription; nuclear form represses pseudohyphal gro…
YOR008C	WSC1	0.249875	0.429067	0.161511	0.709651	0.0630767	0.739121	MAPK signalling and cell wall integrity	Sensor-transducer of the stress-activated PKC1-MPK1 kinase pathway; involved in maintenance of cell wall integrity; required for mitophagy; involved in organization of the actin cytoskeleton; secretory pathway Wsc1p is required for the arrest of secretion response
YPL089C	RLM1	0.479041	0.382512	0.307848	0.484225	0.573901	0.0493196	MAPK signalling and cell wall integrity	MADS-box transcription factor; component of the protein kinase C-mediated MAP kinase pathway involved in the maintenance of cell integrity; phosphorylated and activated by the MAP-kinase Slt2p; RLM1 has a paralog, SMP1, that arose from the whole genome duplication
YCR034W	ELO2	0.508331	NA	0.186026	0.692382	1.64702	1.1695e-13	Phospholipid biosynthesis	Fatty acid elongase, involved in sphingolipid biosynthesis; acts on fatty acids of up to 24 carbons in length; mutations have regulatory effects on 1,3-beta-glucan synthase, vacuolar ATPase, and the secretory pathway; ELO2 has a paralog, ELO1, that arose from the whole genome duplication; lethality of the elo2 elo3 double null mutation is functionally complemented by human ELOVL1 and weakly compl…
YNL231C	PDR16	0.719878	0.346147	0.248755	0.496865	0.651856	0.0199543	Phospholipid biosynthesis	Phosphatidylinositol transfer protein (PITP); controlled by the multiple drug resistance regulator Pdr1p; localizes to lipid particles and microsomes; controls levels of various lipids, may regulate lipid synthesis; homologous to Pdr17p; protein abundance increases in response to DNA replication stress
YFR019W	FAB1	0.0129056	NA	-0.15997	0.714034	-0.00539231	0.980999	Phospholipid biosynthesis	1-phosphatidylinositol-3-phosphate 5-kinase; vacuolar membrane kinase that generates phosphatidylinositol (3,5)P2, which is involved in vacuolar sorting and homeostasis
YIL002C	INP51	-0.150199	NA	-0.0231927	0.956204	-0.129815	0.482124	Phospholipid biosynthesis	Phosphatidylinositol 4,5-bisphosphate 5-phosphatase; synaptojanin-like protein with an N-terminal Sac1 domain, plays a role in phosphatidylinositol 4,5-bisphosphate homeostasis and in endocytosis; null mutation confers cold-tolerant growth
YJR110W	YMR1	-0.131311	NA	-0.0564513	0.915143	-0.0962392	0.69761	Phospholipid biosynthesis	Phosphatidylinositol 3-phosphate (PI3P) phosphatase; involved in various protein sorting pathways, including CVT targeting and endosome to vacuole transport; has similarity to the conserved myotubularin dual specificity phosphatase family
YKL212W	SAC1	0.213683	0.624017	0.0564685	0.907592	0.57074	0.00890089	Phospholipid biosynthesis	Phosphatidylinositol phosphate (PtdInsP) phosphatase; involved in hydrolysis of PtdIns[4]P in the early and medial Golgi; regulated by interaction with Vps74p; ER localized transmembrane protein which cycles through the Golgi; involved in protein trafficking and processing, secretion, and cell wall maintenance; regulates sphingolipid biosynthesis through the modulation of PtdIns(4)P metabolism
YLR240W	VPS34	-0.157302	NA	-0.293581	0.493702	-0.698391	3.10399e-05	Phospholipid biosynthesis	Phosphatidylinositol (PI) 3-kinase that synthesizes PI-3-phosphate; forms membrane-associated signal transduction complex with Vps15p to regulate protein sorting; activated by the GTP-bound form of Gpa1p; a fraction is localized, with Vps15p, to nuclear pores at nucleus-vacuole junctions and may facilitate transcription elongation for genes positioned at the nuclear periphery
YLR099C	ICT1	1.19776	NA	1.09715	0.000772984	1.94958	1.90196e-32	Phospholipid biosynthesis	Lysophosphatidic acid acyltransferase; responsible for enhanced phospholipid synthesis during organic solvent stress; null displays increased sensitivity to Calcofluor white; highly expressed during organic solvent stress; ICT1 has a paralog, ECM18, that arose from the whole genome duplication; human ABHD5 can complement ict1 null mutant
YKR031C	SPO14	-0.0395616	0.916748	0.0463065	0.929773	-0.31663	0.169566	Phospholipid biosynthesis	Phospholipase D; catalyzes the hydrolysis of phosphatidylcholine, producing choline and phosphatidic acid; involved in Sec14p-independent secretion; required for meiosis and spore formation; differently regulated in secretion and meiosis; participates in transcription initiation and/or early elongation of specific genes; interacts with foot domain of RNA polymerase II; deletion results in abnorma…
YDR072C	IPT1	0.890313	0.310103	0.180742	0.720164	0.927453	0.000191951	Phospholipid biosynthesis	Inositolphosphotransferase; involved in synthesis of mannose-(inositol-P)2-ceramide (M(IP)2C), the most abundant sphingolipid; can mutate to resistance to the antifungals syringomycin E and DmAMP1 and to K. lactis zymocin
YCR044C	PER1	-0.129348	NA	-0.0376384	0.947235	0.254618	0.301508	Phospholipid biosynthesis	Protein of the endoplasmic reticulum; required for GPI-phospholipase A2 activity that remodels the GPI anchor as a prerequisite for association of GPI-anchored proteins with lipid rafts; functionally complemented by human ortholog PERLD1
YMR006C	PLB2	0.218798	NA	0.0861081	0.879877	-0.100901	0.63569	Phospholipid biosynthesis	Phospholipase B (lysophospholipase) involved in lipid metabolism; displays transacylase activity in vitro; overproduction confers resistance to lysophosphatidylcholine
YMR008C	PLB1	-0.0256428	0.937105	-0.23237	0.62045	0.00533239	0.988323	Phospholipid biosynthesis	Phospholipase B (lysophospholipase) involved in lipid metabolism; required for efficient acyl chain remodeling of newly synthesized phosphatidylethanolamine-derived phosphatidylcholine; required for deacylation of phosphatidylcholine and phosphatidylethanolamine but not phosphatidylinositol; PLB1 has a paralog, PLB3, that arose from the whole genome duplication
YPL206C	PGC1	-0.634666	0.361798	-0.34492	0.390957	-0.9402	0.000785035	Phospholipid biosynthesis	Phosphatidylglycerol phospholipase C; regulates phosphatidylglycerol (PG) accumulation via a phospholipase C-type degradation mechanism; PG levels affect mitochondrial function; contains glycerophosphodiester phosphodiesterase motifs
YPL268W	PLC1	-0.0760907	NA	0.0280364	0.95543	-0.439009	0.0621076	Phospholipid biosynthesis	Phospholipase C; hydrolyzes phosphatidylinositol 4,5-biphosphate (PIP2) to generate the signaling molecules inositol 1,4,5-triphosphate (IP3) and 1,2-diacylglycerol (DAG); involved in regulating many cellular processes; Plc1p and inositol polyphosphates are required for acetyl-CoA homeostasis which regulates global histone acetylation
YDR046C	BAP3	0.985902	0.286132	-0.110972	0.872638	1.18324	4.29404e-11	Polyamine and amino acid transport	Amino acid permease; involved in uptake of cysteine, leucine, isoleucine and valine; BAP3 has a paralog, BAP2, that arose from the whole genome duplication
YKL198C	PTK1	0.461842	0.471215	0.451351	0.283413	-1.51876	3.04771e-09	Polyamine and amino acid transport	Putative serine/threonine protein kinase; regulates spermine uptake; involved in polyamine transport; possible mitochondrial protein; PTK1 has a paralog, PTK2, that arose from the whole genome duplication
YPR193C	HPA2	-0.118743	NA	-0.309275	0.519635	-1.56909	1.38542e-15	Polyamine and amino acid transport	Tetrameric histone acetyltransferase; has similarity to Gcn5p, Hat1p, Elp3p, and Hpa3p; acetylates histones H3 and H4 in vitro and exhibits autoacetylation activity; also acetylates polyamines
YBR015C	MNN2	-0.0430948	0.88836	0.0732294	0.875417	0.00970683	0.962965	Protein glycosylation	Alpha-1,2-mannosyltransferase; responsible for addition of the first alpha-1,2-linked mannose to form the branches on the mannan backbone of oligosaccharides, localizes to an early Golgi compartment
YER001W	MNN1	0.563829	0.401153	0.703213	0.0516749	1.07771	2.39041e-05	Protein glycosylation	Alpha-1,3-mannosyltransferase; integral membrane glycoprotein of the Golgi complex, required for addition of alpha1,3-mannose linkages to N-linked and O-linked oligosaccharides, one of five S. cerevisiae proteins of the MNN1 family
YKL201C	MNN4	-0.132728	0.711358	-0.0163268	0.975968	-0.0764258	0.778453	Protein glycosylation	Putative positive regulator of mannosylphosphate transferase Mnn6p; involved in mannosylphosphorylation of N-linked oligosaccharides; expression increases in late-logarithmic and stationary growth phases; coding sequence contains length polymorphisms in different strains; MNN4 has a paralog, YJR061W, that arose from the whole genome duplication
YKR061W	KTR2	0.539781	NA	0.277183	0.513501	1.95993	3.34335e-16	Protein glycosylation	Mannosyltransferase involved in N-linked protein glycosylation; member of the KRE2/MNT1 mannosyltransferase family; KTR2 has a paralog, YUR1, that arose from the whole genome duplication
YAL023C	PMT2	0.0929041	0.832096	0.174552	0.720164	1.17516	0.0010111	Protein glycosylation	Protein O-mannosyltransferase of the ER membrane; transfers mannose residues from dolichyl phosphate-D-mannose to protein serine/threonine residues; involved in ER quality control; acts in a complex with Pmt1p, can instead interact with Pmt5p; antifungal drug target; PMT2 has a paralog, PMT3, that arose from the whole genome duplication
YDL095W	PMT1	-0.00180914	0.992559	0.145287	0.737981	0.796608	0.0239333	Protein glycosylation	Protein O-mannosyltransferase of the ER membrane; transfers mannose from dolichyl phosphate-D-mannose to protein serine and threonine residues; 1 of 7 related proteins involved in O-glycosylation which is essential for cell wall rigidity; involved in ER quality control; amino terminus faces cytoplasm, carboxyl terminus faces ER lumen
YNL080C	EOS1	0.0370441	NA	0.110333	0.808375	-0.537191	0.00930893	Protein glycosylation	Protein involved in N-glycosylation; deletion mutation confers sensitivity to exidative stress and shows synthetic lethality with mutations in the spindle checkpoint genes BUB3 and MAD1; YNL080C is not an essential gene
YER002W	NOP16	0.571587	0.286132	0.371301	0.295818	0.39787	0.0492202	Ribosome biogenesis	Constituent of 66S pre-ribosomal particles; involved in 60S ribosomal subunit biogenesis
YHR005C	GPA1	0.202408	0.638919	0.328187	0.345381	0.902702	3.36564e-05	Stress response	Subunit of the G protein involved in pheromone response; GTP-binding alpha subunit of the heterotrimeric G protein; negatively regulates the mating pathway by sequestering G(beta)gamma and by triggering an adaptive response; activates Vps34p at the endosome; protein abundance increases in response to DNA replication stress
YDR077W	SED1	0.708078	0.402031	0.638426	0.13543	1.68305	9.59694e-07	Stress response	Major stress-induced structural GPI-cell wall glycoprotein; associates with translating ribosomes, possible role in mitochondrial genome maintenance; ORF contains two distinct variable minisatellites; SED1 has a paralog, SPI1, that arose from the whole genome duplication
YMR037C	MSN2	0.469652	0.392785	0.246385	0.57047	0.592152	0.0454338	Stress response	Stress-responsive transcriptional activator; activated in stochastic pulses of nuclear localization in response to various stress conditions; binds DNA at stress response elements of responsive genes; relative distribution to nucleus increases upon DNA replication stress
YNL027W	CRZ1	0.0644226	NA	2.89854e-05	0.999859	-0.0889031	0.675635	Stress response	Transcription factor, activates transcription of stress response genes; nuclear localization is positively regulated by calcineurin-mediated dephosphorylation; rapidly localizes to the nucleus under blue light stress; can be activated in stochastic pulses of nuclear localization in response to calcium
YJL164C	PKA1	-0.338544	NA	-0.379538	0.425434	-0.866193	0.00113967	TOR signalling	cAMP-dependent protein kinase catalytic subunit; promotes vegetative growth in response to nutrients via the Ras-cAMP signaling pathway; inhibited by regulatory subunit Bcy1p in the absence of cAMP; phosphorylates and inhibits Whi3p to promote G1/S phase passage; partially redundant with Tpk2p and Tpk3p; phosphorylates pre-Tom40p, which impairs its import into mitochondria under non-respiratory c…
YJR066W	TOR1	-0.0172263	NA	-0.100229	0.82563	-0.170013	0.385465	TOR signalling	PIK-related protein kinase and rapamycin target; subunit of TORC1, a complex that controls growth in response to nutrients by regulating translation, transcription, ribosome biogenesis, nutrient transport and autophagy; involved in meiosis; TOR1 has a paralog, TOR2, that arose from the whole genome duplication

## Sheet: Supplementary Table 2
Supplemental Table 2. Differentially expressed gene (DEG) analysis.
	Gene	ID	log2 FC_1ug	p-value_1ug	padj_1ug	log2 FC_2ug	p-value_2ug	padj_2ug	log2 FC_4ug	p-value_4ug	padj_4ug	Function
1	YAL001C	TFC3	-0.129365	0.4042	0.683465	-0.166297	0.305914	0.695119	-0.460668	0.0449687	0.08477	Subunit of RNA polymerase III transcription initiation factor complex; part of the TauB domain of TFIIIC that binds DNA at the BoxB promoter sites of tRNA and similar genes; cooperates with Tfc6p in DNA binding; largest of six subunits of the RNA polymerase III transcription initiation factor complex (TFIIIC)
2	YAL002W	VPS8	-0.205245	0.284165	NA	-0.319432	0.0646085	0.383303	-0.530687	0.00852131	0.0210248	Membrane-binding component of the CORVET complex; involved in endosomal vesicle tethering and fusion in the endosome to vacuole protein targeting pathway; interacts with Vps21p; contains RING finger motif
3	YAL003W	EFB1	0.415527	0.0735033	0.399639	0.273811	0.0616626	0.376812	1.07137	6.67575e-06	4.30371e-05	Translation elongation factor 1 beta; stimulates nucleotide exchange to regenerate EF-1 alpha-GTP for the next elongation cycle; part of the EF-1 complex, which facilitates binding of aminoacyl-tRNA to the ribosomal A site; human homolog EEF1B2 can complement yeast efb1 mutants
4	YAL005C	SSA1	-0.305445	0.233346	0.563283	-0.266909	0.202117	0.598782	-0.140314	0.579423	0.6728	ATPase involved in protein folding and NLS-directed nuclear transport; member of HSP70 family; forms chaperone complex with Ydj1p; localized to nucleus, cytoplasm, and cell wall; 98% identical with paralog Ssa2p, but subtle differences between the two proteins provide functional specificity with respect to propagation of yeast [URE3] prions and vacuolar-mediated degradations of gluconeogenesis en…
5	YAL007C	ERP2	-0.00529171	0.983642	NA	0.0277341	0.862897	0.950731	1.32757	2.57359e-07	2.25169e-06	Member of the p24 family involved in ER to Golgi transport; similar to Emp24p and Erv25p; role in misfolded protein quality control; forms a heterotrimeric complex with Erp1p, Emp24p, and Erv25p; localized to COPII-coated vesicles; ERP2 has a paralog, ERP4, that arose from the whole genome duplication
6	YAL008W	FUN14	-0.412442	0.078642	NA	-0.413911	0.0205608	0.225759	-0.931057	0.0017099	0.00547328	Mitochondrial protein of unknown function
7	YAL009W	SPO7	0.0870162	0.625825	NA	0.121629	0.476365	0.795433	0.0808044	0.66215	0.742775	Putative regulatory subunit of Nem1p-Spo7p phosphatase holoenzyme; regulates nuclear growth by controlling phospholipid biosynthesis, required for normal nuclear envelope morphology, premeiotic replication, and sporulation
8	YAL010C	MDM10	-0.39537	0.0390915	NA	-0.194433	0.309418	0.697604	0.231494	0.161318	0.241458	Subunit of both the ERMES and the SAM complex; component of ERMES complex which acts as a molecular tether between the mitochondria and the ER, necessary for efficient phospholipid exchange between organelles and for mitophagy; SAM/TOB complex component that functions in the assembly of outer membrane beta-barrel proteins; involved in mitochondrial inheritance and morphology; ERMES complex is oft…
9	YAL011W	SWC3	-0.202966	0.383592	NA	0.0906173	0.62001	0.872024	-0.74604	0.000460616	0.00176805	Protein of unknown function; component of the SWR1 complex, which exchanges histone variant H2AZ (Htz1p) for chromatin-bound histone H2A; required for formation of nuclear-associated array of smooth endoplasmic reticulum known as karmellae
10	YAL012W	CYS3	0.432499	0.215526	NA	1.13856	0.0462627	0.335191	2.60655	1.03699e-10	1.67621e-09	Cystathionine gamma-lyase; catalyzes one of the two reactions involved in the transsulfuration pathway that yields cysteine from homocysteine with the intermediary formation of cystathionine; protein abundance increases in response to DNA replication stress
11	YAL013W	DEP1	0.357941	0.0410798	NA	0.378451	0.0649569	0.384578	-0.131049	0.420576	0.52606	Component of the Rpd3L histone deacetylase complex; required for diauxic shift-induced histone H2B deposition onto rDNA genes; transcriptional modulator involved in regulation of structural phospholipid biosynthesis genes and metabolically unrelated genes, as well as maintenance of telomeres, mating efficiency, and sporulation
12	YAL014C	SYN8	0.0617519	0.717151	NA	-0.0168953	0.92703	0.975523	-0.321643	0.0377182	0.0731795	Endosomal SNARE related to mammalian syntaxin 8
13	YAL015C	NTG1	-0.0893103	0.652526	NA	0.0381158	0.850505	0.948474	-0.401444	0.014677	0.0330608	DNA N-glycosylase and apurinic/apyrimidinic (AP) lyase; involved in base excision repair; acts in both nucleus and mitochondrion; creates a double-strand break at mtDNA origins that stimulates replication in response to oxidative stress; required for maintaining mitochondrial genome integrity; NTG1 has a paralog, NTG2, that arose from the whole genome duplication
14	YAL016W	TPD3	-0.194592	0.198432	0.525227	-0.229373	0.176384	0.569327	-0.214168	0.119048	0.189706	Regulatory subunit A of the heterotrimeric PP2A complex; the heterotrimeric protein phosphatase 2A (PP2A) complex also contains regulatory subunit Cdc55p and either catalytic subunit Pph21p or Pph22p; required for cell morphogenesis and transcription by RNA polymerase III
15	YAL017W	PSK1	-0.272351	0.23522	0.564222	-0.365286	0.0256093	0.25459	-0.825553	7.441e-06	4.73612e-05	PAS domain-containing serine/threonine protein kinase; coordinately regulates protein synthesis and carbohydrate metabolism and storage in response to a unknown metabolite that reflects nutritional status; PSK1 has a paralog, PSK2, that arose from the whole genome duplication
16	YAL019W	FUN30	-0.0943164	0.672981	NA	0.0135686	0.944077	0.98147	-0.0415194	0.845532	0.886715	Snf2p family member with ATP-dependent chromatin remodeling activity; has a role in silencing at the mating type locus, telomeres and centromeres; enriched at centromeres and is required for correct chromatin structure around centromeres, as well as at the boundary element of the silent HMR; recruited to DNA double-strand breaks (DSBs) where it promotes 5' strand resection of DSBs; potential Cdc2…
17	YAL020C	ATS1	-0.0768145	0.829283	NA	0.0430833	0.818514	0.942046	-1.54955	2.50343e-10	3.78605e-09	Protein required for modification of wobble nucleosides in tRNA; acts with Elongator complex, Kti11p, and Kti12p; has a potential role in regulatory interactions between microtubules and the cell cycle; forms a stable heterodimer with Kti11p
18	YAL021C	CCR4	0.120703	0.523451	0.774465	0.174576	0.347457	0.719652	-0.0517139	0.76301	0.820947	Component of the CCR4-NOT transcriptional complex; CCR4-NOT is involved in regulation of gene expression; component of the major cytoplasmic deadenylase, which is involved in mRNA poly(A) tail shortening
19	YAL022C	FUN26	-0.0348531	0.877425	NA	0.119391	0.516743	0.8149	-0.378129	0.0387525	0.0750013	High affinity, broad selectivity, nucleoside/nucleobase transporter; vacuolar membrane localized transporter which may regulate the balance of nicotinamide riboside (NmR) levels between the cytosol and vacuole, contributing to salvage of NmR for use in cytosolic NAD+ synthesis; equilibrative nucleoside transporter (ENT) family member
20	YAL023C	PMT2	0.0929041	0.631982	0.832096	0.174552	0.350805	0.720164	1.17516	0.000242135	0.0010111	Protein O-mannosyltransferase of the ER membrane; transfers mannose residues from dolichyl phosphate-D-mannose to protein serine/threonine residues; involved in ER quality control; acts in a complex with Pmt1p, can instead interact with Pmt5p; antifungal drug target; PMT2 has a paralog, PMT3, that arose from the whole genome duplication
21	YAL024C	LTE1	-0.0773076	0.744978	NA	0.0361968	0.867094	0.951429	0.570017	0.0323683	0.0643166	Protein similar to GDP/GTP exchange factors; without detectable GEF activity; required for asymmetric localization of Bfa1p at daughter-directed spindle pole bodies and for mitotic exit at low temperatures
22	YAL025C	MAK16	0.0631189	0.728007	0.870358	0.194463	0.348825	0.719975	-0.0208591	0.899703	0.927467	Essential nuclear protein; constituent of 66S pre-ribosomal particles; required for maturation of 25S and 5.8S rRNAs; required for maintenance of M1 satellite double-stranded RNA of the L-A virus
23	YAL026C	DRS2	0.035287	0.856518	NA	-0.121636	0.504244	0.809486	0.0976706	0.587794	0.679659	Trans-golgi network aminophospholipid translocase (flippase); maintains membrane lipid asymmetry in post-Golgi secretory vesicles; contributes to clathrin-coated vesicle formation, endocytosis, protein trafficking between the Golgi and endosomal system and the cellular response to mating pheromone; autoinhibited by its C-terminal tail; localizes to the trans-Golgi network; mutations in human homo…
24	YAL027W	SAW1	-0.194706	0.277656	NA	0.0581257	0.744563	0.912819	-0.112361	0.511594	0.610634	5'- and 3'-flap DNA binding protein; recruits Rad1p-Rad10p to single-strand annealing intermediates with 3' non-homologous tails for removal during double-strand break repair; complexes with Rad1p-Rad10p and stimulates its endonuclease activity; green fluorescent protein (GFP)-fusion protein localizes to the nucleus
25	YAL028W	FRT2	-0.192591	0.659215	NA	-0.0896084	0.627266	0.873815	-1.69965	5.66614e-15	1.58537e-13	Tail-anchored ER membrane protein of unknown function; interacts with homolog Frt1p; promotes growth in conditions of high Na+, alkaline pH, or cell wall stress, possibly via a role in posttranslational translocation; potential Cdc28p substrate; FRT2 has a paralog, FRT1, that arose from the whole genome duplication
26	YAL029C	MYO4	0.11644	0.594192	NA	-0.0244164	0.891292	0.958322	0.67037	0.00172439	0.0055095	Type V myosin motor involved in actin-based transport of cargos; required for mRNA transport, including ASH1 mRNA, and facilitating the growth and movement of ER tubules into the growing bud along with She3p; MYO4 has a paralog, MYO2, that arose from the whole genome duplication
27	YAL030W	SNC1	-0.00156585	0.994385	NA	0.0830832	0.655338	0.879957	-0.234883	0.267655	0.362574	Vesicle membrane receptor protein (v-SNARE); involved in the fusion between Golgi-derived secretory vesicles with the plasma membrane; proposed to be involved in endocytosis; member of the synaptobrevin/VAMP family of R-type v-SNARE proteins; SNC1 has a paralog, SNC2, that arose from the whole genome duplication
28	YAL031C	GIP4	-0.233429	0.422312	NA	-0.195664	0.323311	0.702439	-0.697476	0.0018879	0.00595315	Cytoplasmic protein that regulates protein phosphatase 1 Glc7p; protein overexpression relocalizes Glc7p from the nucleus and prevents chromosome segregation; potential Cdc28p substrate
29	YAL032C	PRP45	-0.101021	0.688464	NA	0.197625	0.36149	0.726658	-0.708614	7.99626e-05	0.000383932	Protein required for pre-mRNA splicing; associates with the spliceosome and interacts with splicing factors Prp22p and Prp46p; orthologous to human transcriptional coactivator SKIP and can activate transcription of a reporter gene
30	YAL033W	POP5	0.168221	0.530042	NA	0.409539	0.092828	0.441142	0.455953	0.0856089	0.144614	Subunit of both RNase MRP and nuclear RNase P; RNase MRP cleaves pre-rRNA, while nuclear RNase P cleaves tRNA precursors to generate mature 5' ends and facilitates turnover of nuclear RNAs
31	YAL034C	FUN19	-0.142707	0.572118	0.80547	-0.0741989	0.64322	0.876946	-1.04813	1.44403e-07	1.31998e-06	Non-essential protein of unknown function; expression induced in response to heat stress; FUN19 has a paralog, YOR338W, that arose from the whole genome duplication
32	YAL034W-A	MTW1	-0.304223	0.232407	NA	0.40311	0.0934624	0.441142	0.202432	0.335349	0.436766	Essential component of the MIND kinetochore complex; joins kinetochore subunits contacting DNA to those contacting microtubules; critical to kinetochore assembly; complex consists of Mtw1p Including Nnf1p-Nsl1p-Dsn1p (MIND)
33	YAL035W	FUN12	0.152234	0.279509	0.590421	0.164175	0.341175	0.714034	0.295301	0.0458863	0.0860875	Translation initiation factor eIF5B; GTPase that promotes Met-tRNAiMet binding to ribosomes and ribosomal subunit joining; promotes GTP-dependent maturation of 18S rRNA by Nob1p; protein abundance increases in response to DNA replication stress; homolog of bacterial IF2
34	YAL036C	RBG1	-0.132498	0.544534	NA	-0.08149	0.633311	0.875193	-0.291793	0.0594986	0.106896	Member of the DRG family of GTP-binding proteins; associates with translating ribosomes; interacts with Tma46p, Ygr250cp, Gir2p and Yap1p via two-hybrid
35	YAL037W	NA	-0.0313072	0.911179	NA	0.67034	0.0297817	0.272695	0.309445	0.243211	0.335481	Putative protein of unknown function; YAL037W has a paralog, YOR342C, that arose from the whole genome duplication
36	YAL038W	CDC19	0.455556	0.0646015	0.393037	0.578591	0.00397532	0.0869522	1.42344	2.53927e-16	7.95252e-15	Pyruvate kinase; functions as a homotetramer in glycolysis to convert phosphoenolpyruvate to pyruvate, the input for aerobic (TCA cycle) or anaerobic (glucose fermentation) respiration; regulated via allosteric activation by fructose bisphosphate; CDC19 has a paralog, PYK2, that arose from the whole genome duplication
37	YAL039C	CYC3	0.494351	0.001117	0.140982	0.322629	0.0359674	0.297676	-0.293714	0.0491556	0.0909545	Cytochrome c heme lyase (holocytochrome c synthase); attaches heme to apo-cytochrome c (Cyc1p or Cyc7p) in mitochondrial intermembrane space; human homolog HCCS implicated in microphthalmia with linear skin defects (MLS), and can complement yeast null mutant
38	YAL040C	CLN3	0.109855	0.675355	0.84936	0.320518	0.0682728	0.392246	-0.0353726	0.87842	0.910807	G1 cyclin involved in cell cycle progression; activates Cdc28p kinase to promote G1 to S phase transition; plays a role in regulating transcription of other G1 cyclins, CLN1 and CLN2; regulated by phosphorylation and proteolysis; acetyl-CoA induces CLN3 transcription in response to nutrient repletion to promote cell-cycle entry; cell cycle arrest phenotype of the cln1 cln2 cln3 triple null mutant…
39	YAL041W	CDC24	-0.0456061	0.842643	NA	-0.056398	0.765926	0.922996	0.0607768	0.763757	0.820962	Guanine nucleotide exchange factor (GEF) for Cdc42p; required for polarity establishment and maintenance, and mutants have morphological defects in bud formation and shmooing; relocalizes from nucleus to cytoplasm upon DNA replication stress; thermosensitivity of the cdc24-4 mutant in the presence of sorbitol is functionally complemented by human CDC42
40	YAL042W	ERV46	0.143716	0.377241	0.663718	0.2262	0.157342	0.539114	0.153812	0.245953	0.338427	Protein localized to COPII-coated vesicles; forms a complex with Erv41p; involved in the membrane fusion stage of transport
41	YAL043C	PTA1	0.0729961	0.739917	NA	0.144194	0.392144	0.747665	-0.359245	0.0222931	0.0471706	Subunit of holo-CPF; holo-CPF is a multiprotein complex and functional homolog of mammalian CPSF, required for the cleavage and polyadenylation of mRNA and snoRNA 3' ends; involved in pre-tRNA processing; binds to the phosphorylated CTD of RNAPII
42	YAL044C	GCV3	0.0602687	0.74608	0.878245	0.340501	0.0832988	0.422007	-0.334625	0.0617926	0.110441	H subunit of the mitochondrial glycine decarboxylase complex; glycine decarboxylase is required for the catabolism of glycine to 5,10-methylene-THF; also required for all protein lipoylation; expression is regulated by levels of 5,10-methylene-THF
43	YAL044W-A	NA	0.0322801	0.888471	NA	-0.0409506	0.805948	0.938995	-0.671793	0.00450737	0.0122871	Putative protein of unknown function; similar to S. pombe uvi31 which is a putative DNA repair protein
44	YAL046C	AIM1	0.0881709	0.690752	NA	0.201304	0.303575	0.69369	-0.34727	0.128974	0.201561	Protein involved in mitochondrial function or organization; null mutant displays elevated frequency of mitochondrial genome loss
45	YAL047C	SPC72	-0.251176	0.163048	NA	-0.17357	0.341216	0.714034	-0.282876	0.113978	0.182949	Component of the cytoplasmic Tub4p (gamma-tubulin) complex; binds spindle pole bodies and links them to microtubules; is regulated by Cdc5 kinase; has roles in astral microtubule formation and stabilization
46	YAL048C	GEM1	0.151756	0.443147	NA	0.0731295	0.695863	0.896925	-0.5159	0.028233	0.0572343	Outer mitochondrial membrane GTPase, subunit of the ERMES complex; potential regulatory subunit of the ERMES complex that links the ER to mitochondria and may promote inter-organellar calcium and phospholipid exchange as well as coordinating mitochondrial DNA replication and growth; cells lacking Gem1p contain collapsed, globular, or grape-like mitochondria; ortholog of metazoan Miro GTPases
47	YAL049C	AIM2	-0.404199	0.0869564	0.403316	-0.14543	0.440927	0.77759	-0.823289	1.91065e-05	0.000109135	Cytoplasmic protein involved in mitochondrial function or organization; null mutant displays reduced frequency of mitochondrial genome loss; potential Hsp82p interactor
48	YAL051W	OAF1	-0.0234925	0.891322	NA	0.0101515	0.952303	0.98571	-0.342641	0.0636633	0.11305	Oleate-activated transcription factor; subunit of a heterodimeric complex with Pip2p, which binds to oleate-response elements (ORE) in the promoter of genes involved in beta-oxidation of fatty acids, peroxisome organization and biogenesis, activating transcription in the presence of oleate; regulates chromatin silencing at telomeres; involved in diauxic shift; OAF1 has a paralog, PIP2, that arose…
49	YAL053W	FLC2	0.865763	0.0242855	0.339249	0.453139	0.0193359	0.220206	1.35906	4.19529e-09	5.24364e-08	Putative calcium channel involved in calcium release under hypotonic stress; required for uptake of FAD into endoplasmic reticulum; involved in cell wall maintenance; FLC2 has a paralog, YOR365C, that arose from the whole genome duplication
50	YAL054C	ACS1	-0.147735	0.551403	0.793263	-0.474459	0.0598419	0.37271	-5.43696	2.13142e-29	1.95807e-27	Acetyl-coA synthetase isoform; along with Acs2p, acetyl-coA synthetase isoform is the nuclear source of acetyl-coA for histone acetylation; expressed during growth on nonfermentable carbon sources and under aerobic conditions
51	YAL055W	PEX22	-0.0234352	0.928659	NA	0.178515	0.339582	0.713873	-0.780082	0.00100546	0.00347685	Putative peroxisomal membrane protein; required for import of peroxisomal proteins; functionally complements a Pichia pastoris pex22 mutation
52	YAL056W	GPB2	0.0827462	0.646176	0.839553	0.111705	0.515134	0.8149	-0.538918	0.00348337	0.00984128	Multistep regulator of cAMP-PKA signaling; inhibits PKA downstream of Gpa2p and Cyr1p, thereby increasing cAMP dependency; inhibits Ras activity through direct interactions with Ira1p/2p; regulated by G-alpha protein Gpa2p; GPB2 has a paralog, GPB1, that arose from the whole genome duplication
53	YAL058W	CNE1	-0.182411	0.497152	NA	-0.260059	0.152021	0.533042	-0.581722	0.0118865	0.0276799	Calnexin; integral membrane ER chaperone involved in folding and quality control of glycoproteins; chaperone activity is inhibited by Mpd1p, with which Cne1p interacts; 24% identical to mammalian calnexin; Ca+ binding not yet shown in yeast
54	YAL059W	ECM1	-0.10155	0.674062	NA	0.0560418	0.760361	0.920414	-0.526218	0.00355539	0.0100193	Pre-ribosomal factor involved in 60S ribosomal protein subunit export; associates with the pre-60S particle; shuttles between the nucleus and cytoplasm
55	YAL060W	BDH1	-0.0226404	0.908045	0.954501	-0.361849	0.0422095	0.323137	-0.762084	0.000956258	0.00332758	NAD-dependent (R,R)-butanediol dehydrogenase; catalyzes oxidation of (R,R)-2,3-butanediol to (3R)-acetoin, oxidation of meso-butanediol to (3S)-acetoin, and reduction of acetoin; enhances use of 2,3-butanediol as an aerobic carbon source
56	YAL061W	BDH2	-0.160893	0.640233	0.835555	0.0868821	0.601198	0.864681	-2.19533	0.00521151	0.0139041	Putative medium-chain alcohol dehydrogenase with similarity to BDH1; transcription induced by constitutively active PDR1 and PDR3
57	YAL062W	GDH3	0.263184	0.416633	0.692967	0.405385	0.03259	0.284492	-4.69863	2.8869e-07	2.49414e-06	NADP(+)-dependent glutamate dehydrogenase; synthesizes glutamate from ammonia and alpha-ketoglutarate; rate of alpha-ketoglutarate utilization differs from Gdh1p; expression regulated by nitrogen and carbon sources; GDH3 has a paralog, GDH1, that arose from the whole genome duplication
58	YAL063C	FLO9	-0.00278224	0.992444	NA	-0.5572	0.059389	0.371991	-2.09839	1.80034e-15	5.30668e-14	Lectin-like protein with similarity to Flo1p; thought to be expressed and involved in flocculation
59	YAL067C	SEO1	-0.593569	0.0774938	NA	0.223334	0.380522	0.737181	-2.7344	1.70886e-15	5.06411e-14	Putative permease; member of the allantoate transporter subfamily of the major facilitator superfamily; mutation confers resistance to ethionine sulfoxide
60	YAR002C-A	ERP1	-0.166379	0.408706	0.688058	-0.054625	0.730999	0.907077	0.464392	0.0152925	0.0342558	Member of the p24 family involved in ER to Golgi transport; role in misfolded protein quality control; forms heterotrimeric complex with Erp2p, Emp24p, and Erv25p; localized to COPII-coated vesicles; ERP1 has a paralog, ERP6, that arose from the whole genome duplication
61	YAR002W	NUP60	-0.010002	0.950779	NA	0.0347337	0.837912	0.947235	0.220087	0.157924	0.237836	FG-nucleoporin component of central core of the nuclear pore complex; contributes directly to nucleocytoplasmic transport and maintenance of the nuclear pore complex (NPC) permeability barrier and is involved in gene tethering at the nuclear periphery; relocalizes to the cytosol in response to hypoxia; both NUP1 and NUP60 are homologous to human NUP153
62	YAR003W	SWD1	0.0699039	0.643819	NA	0.197584	0.24749	0.643171	-0.0190251	0.909806	0.935258	Subunit of the COMPASS (Set1C) complex; COMPASS methylates histone H3 on lysine 4 and is required in transcriptional silencing near telomeres; WD40 beta propeller superfamily member with similarity to mammalian Rbbp7
63	YAR007C	RFA1	-0.0679402	0.670503	NA	0.251941	0.178784	0.57047	0.182161	0.242842	0.335223	Subunit of heterotrimeric Replication Protein A (RPA); RPA is a highly conserved single-stranded DNA binding protein involved in DNA replication, repair, and recombination; RPA protects against inappropriate telomere recombination, and upon telomere uncapping, prevents cell proliferation by a checkpoint-independent pathway; role in DNA catenation/decatenation pathway of chromosome disentangling; …
64	YAR008W	SEN34	-0.0709048	0.659958	NA	0.594619	0.00344527	0.0797913	0.0585791	0.789092	0.840316	Subunit of the tRNA splicing endonuclease; tRNA splicing endonuclease (Sen complex) is composed of Sen2p, Sen15p, Sen34p, and Sen54p; Sen complex also cleaves the CBP1 mRNA at the mitochondrial surface; Sen34p contains the active site for tRNA 3' splice site cleavage and has similarity to Sen2p and to Archaeal tRNA splicing endonuclease
65	YAR014C	BUD14	-0.0978369	0.610524	NA	0.203341	0.285988	0.683593	-0.044777	0.745344	0.806189	Protein involved in bud-site selection; Bud14p-Glc7p complex is a cortical regulator of dynein; forms a complex with Kel1p and Kel2p that regulates Bnr1p (formin) to affect actin cable assembly, cytokinesis, and polarized growth; diploid mutants display a random budding pattern instead of the wild-type bipolar pattern; relative distribution to the nucleus increases upon DNA replication stress
66	YAR015W	ADE1	-0.0528011	0.818966	0.915314	-0.0190468	0.911781	0.968593	-0.313882	0.404417	0.509985	N-succinyl-5-aminoimidazole-4-carboxamide ribotide synthetase; required for 'de novo' purine nucleotide biosynthesis; red pigment accumulates in mutant cells deprived of adenine; protein abundance increases in response to DNA replication stress
67	YAR018C	KIN3	-0.48122	0.0931896	NA	-0.121938	0.570143	0.847673	0.371915	0.136522	0.210846	Nonessential serine/threonine protein kinase; possible role in DNA damage response; influences tolerance to high levels of ethanol
68	YAR019C	CDC15	-0.445863	0.179141	NA	-0.153523	0.493421	0.802755	-0.935404	0.000564214	0.00211274	Protein kinase of the Mitotic Exit Network; localized to the spindle pole bodies at late anaphase; promotes mitotic exit by directly switching on the kinase activity of Dbf2p; required for spindle disassembly after meiosis II; relocalizes to the cytoplasm upon DNA replication stress
69	YAR020C	PAU7	0.0150334	0.96675	NA	-0.0498912	0.876789	0.954904	-0.541283	0.135995	0.210209	Member of the seripauperin multigene family; active during alcoholic fermentation, regulated by anaerobiosis, inhibited by oxygen, repressed by heme
70	YAR023C	NA	-0.475423	0.186958	NA	-0.641087	0.00561916	0.108426	-2.0524	2.86243e-06	2.02798e-05	Putative integral membrane protein; member of DUP240 gene family
71	YAR027W	UIP3	-0.386998	0.0662364	NA	-0.427596	0.026179	0.25459	-0.632772	0.0530545	0.0970259	Putative integral membrane protein of unknown function; interacts with Ulp1p at the nuclear periphery; member of DUP240 gene family
72	YAR028W	NA	-0.213889	0.373495	NA	0.581641	0.0466466	0.335191	0.603751	0.080606	0.137427	Putative integral membrane protein; member of DUP240 gene family; GFP-fusion protein is induced in response to the DNA-damaging agent MMS
73	YAR033W	MST28	-0.42545	0.26861	NA	-0.381187	0.250259	0.644095	-0.407616	0.353905	0.456738	Putative integral membrane protein, involved in vesicle formation; forms complex with Mst27p; member of DUP240 gene family; binds COPI and COPII vesicles; MST28 has a paralog, MST27, that arose from a segmental duplication
74	YAR035W	YAT1	0.347443	0.459559	0.728432	-0.255411	0.625785	0.873815	-6.39822	2.4981e-74	1.96707e-71	Outer mitochondrial carnitine acetyltransferase; minor ethanol-inducible enzyme involved in transport of activated acyl groups from the cytoplasm into the mitochondrial matrix; phosphorylated
75	YAR042W	SWH1	-0.270299	0.249591	0.578894	-0.286128	0.0843825	0.423825	-1.03715	4.35229e-11	7.29173e-10	Protein similar to mammalian oxysterol-binding protein; contains ankyrin repeats and FFAT motif; interacts with ER anchor Scs2p at the nucleus-vacuole junction; regulated by sterol binding; SWH1 has a paralog, OSH2, that arose from the whole genome duplication
76	YAR050W	FLO1	0.0633975	0.8222	NA	-0.197698	0.518183	0.8149	-0.656782	0.0288589	0.0583744	Lectin-like protein involved in flocculation; cell wall protein that binds mannose chains on the surface of other cells, confers floc-forming ability that is chymotrypsin sensitive and heat resistant; important for co-flocculation with other yeasts, mediating interaction with specific species; FLO1 has a paralog, FLO5, that arose from a segmental duplication
77	YAR071W	PHO11	-0.253146	0.430154	NA	0.0784896	0.757104	0.919077	-1.15278	0.0178131	0.0391178	One of three repressible acid phosphatases; glycoprotein that is transported to the cell surface by the secretory pathway; induced by phosphate starvation and coordinately regulated by PHO4 and PHO2; PHO11 has a paralog, PHO12, that arose from a segmental duplication
78	YBL001C	ECM15	0.00770129	0.967724	0.984007	-0.323851	0.0625784	0.380143	0.111304	0.532976	0.631234	Non-essential protein of unknown function; likely exists as tetramer, may be regulated by the binding of small-molecule ligands (possibly sulfate ions), may have a role in yeast cell-wall biogenesis
79	YBL002W	HTB2	0.998523	0.053692	NA	0.872668	1.71171e-05	0.00196561	2.28925	3.85415e-34	5.18148e-32	Histone H2B; core histone protein required for chromatin assembly and chromosome function; nearly identical to HTB1; Rad6p-Bre1p-Lge1p mediated ubiquitination regulates reassembly after DNA replication, transcriptional activation, meiotic DSB formation and H3 methylation
80	YBL003C	HTA2	0.897413	0.053426	NA	0.543055	0.006111	0.113033	2.12259	5.65075e-29	5.0237e-27	Histone H2A; core histone protein required for chromatin assembly and chromosome function; one of two nearly identical (see also HTA1) subtypes; DNA damage-dependent phosphorylation by Mec1p facilitates DNA repair; acetylated by Nat4p
81	YBL004W	UTP20	0.424481	0.106224	NA	0.196733	0.326731	0.703526	0.598606	0.00337483	0.00960355	Component of the small-subunit (SSU) processome; SSU processome is involved in the biogenesis of the 18S rRNA
82	YBL005W	PDR3	-0.236366	0.245014	NA	-0.232557	0.256323	0.649586	-0.511464	0.00616655	0.0160709	Transcriptional activator of the pleiotropic drug resistance network; regulates expression of ATP-binding cassette (ABC) transporters through binding to cis-acting PDRE sites (PDR responsive elements); has a role in response to drugs and organic solvents; post-translationally up-regulated in cells lacking functional mitochondrial genome; involved in diauxic shift; relative distribution to nucleus…
83	YBL006C	LDB7	0.275975	0.224226	NA	0.368334	0.0378264	0.30434	-0.0488596	0.788998	0.840316	Component of the RSC chromatin remodeling complex; interacts with Rsc3p, Rsc30p, Npl6p, and Htl1p to form a module important for a broad range of RSC functions
84	YBL007C	SLA1	0.117909	0.519427	0.772583	0.0138023	0.93723	0.979148	-0.329269	0.0570837	0.10323	Cytoskeletal protein binding protein; required for assembly of the cortical actin cytoskeleton; interacts with proteins regulating actin dynamics and proteins required for endocytosis; found in the nucleus and cell cortex; has 3 SH3 domains
85	YBL008W	HIR1	0.0191384	0.912726	NA	0.0171088	0.921398	0.972692	-0.271391	0.0908397	0.15196	Subunit of the HIR complex; HIR is a nucleosome assembly complex involved in regulation of histone gene transcription; contributes to nucleosome formation, heterochromatic gene silencing, and formation of functional kinetochores
86	YBL009W	ALK2	0.252834	0.358399	NA	0.32743	0.0703217	0.396738	1.04476	1.18686e-09	1.62332e-08	Protein kinase; along with its paralog, ALK1, required for proper spindle positioning and nuclear segregation following mitotic arrest, proper organization of cell polarity factors in mitosis, proper localization of formins and polarity factors, and survival in cells that activate spindle assembly checkpoint; phosphorylated in response to DNA damage; ALK2 has a paralog, ALK1, that arose from the …
87	YBL010C	NA	-0.108084	0.615005	NA	0.289829	0.135341	0.512255	0.270761	0.158978	0.238859	Putative protein of unknown function; green fluorescent protein (GFP)-fusion protein colocalizes with clathrin-coated vesicles
88	YBL011W	SCT1	0.222629	0.118704	0.447668	0.0133866	0.930393	0.976452	0.18363	0.148131	0.226113	Glycerol 3-phosphate/dihydroxyacetone phosphate sn-1 acyltransferase; dual substrate-specific acyltransferase of the glycerolipid biosynthesis pathway; prefers 16-carbon fatty acids; similar to Gpt2p; gene is constitutively transcribed
89	YBL013W	FMT1	0.341649	0.243632	NA	0.160765	0.564795	0.844646	-0.391006	0.190885	0.276975	Methionyl-tRNA formyltransferase; catalyzes the formylation of initiator Met-tRNA in mitochondria; potential Cdc28p substrate
90	YBL014C	RRN6	-0.035382	0.876362	NA	0.0363312	0.840148	0.947279	-0.122764	0.496235	0.597346	Component of the core factor (CF) rDNA transcription factor complex; CF is required for transcription of 35S rRNA genes by RNA polymerase I and is composed of Rrn6p, Rrn7p, and Rrn11p
91	YBL015W	ACH1	0.165976	0.445297	0.714978	-0.175827	0.444604	0.780961	-3.1121	2.65432e-14	6.83673e-13	Protein with CoA transferase activity; particularly for CoASH transfer from succinyl-CoA to acetate; has minor acetyl-CoA-hydrolase activity; phosphorylated; required for acetate utilization and for diploid pseudohyphal growth
92	YBL016W	FUS3	0.00395639	0.983555	NA	0.119016	0.478001	0.796092	-0.325471	0.0398171	0.0766312	Mitogen-activated serine/threonine protein kinase involved in mating; phosphoactivated by Ste7p; substrates include Ste12p, Far1p, Bni1p, Sst2p; inhibits invasive growth during mating by phosphorylating Tec1p, promoting its; inhibits recruitment of Ste5p, Cdc42p-mediated asymmetry and mating morphogenesis
93	YBL017C	PEP1	0.46767	0.0515704	0.389423	0.00788337	0.957508	0.986711	0.434951	0.0010676	0.00366643	Type I transmembrane sorting receptor for multiple vacuolar hydrolases; cycles between the late-Golgi and prevacuolar endosome-like compartments
94	YBL018C	POP8	-0.0319102	0.90288	NA	0.0146981	0.962315	0.988048	0.349938	0.161257	0.241458	Subunit of both RNase MRP and nuclear RNase P; RNase MRP cleaves pre-rRNA, while nuclear RNase P cleaves tRNA precursors to generate mature 5' ends and facilitates turnover of nuclear RNAs; relocalizes to the cytosol in response to hypoxia
95	YBL019W	APN2	-0.243487	0.203991	NA	-0.0636024	0.691907	0.896083	-0.656963	0.00495971	0.013304	Class II abasic (AP) endonuclease involved in repair of DNA damage; homolog of human HAP1 and E. coli exoIII
96	YBL020W	RFT1	0.320862	0.224256	NA	0.038343	0.838216	0.947235	0.00698705	0.973405	0.981058	Membrane protein required for translocation of Man5GlcNac2-PP-Dol; required for translocation of Man5GlcNac2-PP-Dol from the cytoplasmic side to the lumenal side of the ER membrane but is not the flippase; mutation is suppressed by expression of human p53 protein; essential gene
97	YBL021C	HAP3	0.160283	0.405036	NA	0.377692	0.0680146	0.392221	-0.38023	0.0722339	0.125561	Subunit of the Hap2p/3p/4p/5p CCAAT-binding complex; complex is heme-activated and glucose-repressed; complex is a transcriptional activator and global regulator of respiratory gene expression; contains sequences contributing to both complex assembly and DNA binding
98	YBL022C	PIM1	0.0395809	0.831674	0.916748	-0.0622241	0.685903	0.895475	-0.0489605	0.745215	0.806189	ATP-dependent Lon protease; involved in degradation of misfolded proteins in mitochondria; required for biogenesis and maintenance of mitochondria
99	YBL023C	MCM2	0.0804035	0.609968	NA	0.39423	0.0312491	0.277815	-0.00568557	0.974684	0.982168	Protein involved in DNA replication; component of the Mcm2-7 hexameric helicase complex that binds chromatin as a part of the pre-replicative complex; relative distribution to the nucleus increases upon DNA replication stress
100	YBL024W	NCL1	-0.0575138	0.687048	0.854338	0.0547387	0.722513	0.905112	0.47609	0.0134763	0.0307075	S-adenosyl-L-methionine-dependent tRNA: m5C-methyltransferase; methylates cytosine to m5C at several positions in tRNAs and intron-containing pre-tRNAs; increases proportion of tRNALeu(CAA) with m5C at wobble position in response to hydrogen peroxide, causing selective translation of mRNA from genes enriched in TTG codon; loss of NCL1 confers hypersensitivity to oxidative stress; similar to Nop2p…
101	YBL025W	RRN10	0.0578949	0.747959	NA	0.0978258	0.598987	0.863619	-0.355909	0.0415499	0.0793566	Protein involved in promoting high level transcription of rDNA; subunit of UAF (upstream activation factor) for RNA polymerase I
102	YBL026W	LSM2	-0.323404	0.305329	NA	-0.637769	0.0225216	0.235112	0.462427	0.000521383	0.00198061	Lsm (Like Sm) protein; part of heteroheptameric complexes (Lsm2p-7p and either Lsm1p or 8p): cytoplasmic Lsm1p complex involved in mRNA decay; nuclear Lsm8p complex part of U6 snRNP and possibly involved in processing tRNA, snoRNA, and rRNA; relocalizes from nucleus to cytoplasmic foci upon DNA replication stress
103	YBL027W	RPL19B	0.431574	0.0510243	0.389423	0.351243	0.033094	0.28772	1.12275	0.000175976	0.000770438	Ribosomal 60S subunit protein L19B; rpl19a and rpl19b single null mutations result in slow growth, while the double null mutation is lethal; homologous to mammalian ribosomal protein L19, no bacterial homolog; RPL19B has a paralog, RPL19A, that arose from the whole genome duplication
104	YBL028C	NA	0.0322341	0.851233	NA	0.0422191	0.806608	0.939367	0.318645	0.0628965	0.111978	Protein of unknown function that may interact with ribosomes; green fluorescent protein (GFP)-fusion protein localizes to the nucleolus; predicted to be involved in ribosome biogenesis
105	YBL029C-A	NA	-0.153583	0.370384	NA	-0.343404	0.089185	0.432736	-0.883432	4.46673e-05	0.000231833	Protein of unknown function; green fluorescent protein (GFP)-fusion protein localizes to the cell periphery; protein abundance increases in response to DNA replication stress; has potential orthologs in Saccharomyces species and in Yarrowia lipolytica
106	YBL029W	NA	-0.303819	0.351645	NA	0.24884	0.252304	0.64672	-1.52548	8.49484e-09	1.0005e-07	Non-essential protein of unknown function
107	YBL030C	PET9	0.546489	0.0768476	0.401153	0.244316	0.129298	0.501935	0.386912	0.0301349	0.0604673	Major ADP/ATP carrier of the mitochondrial inner membrane; exchanges cytosolic ADP for mitochondrially synthesized ATP; also imports heme and ATP; required for viability in many lab strains that carry a sal1 mutation; PET9 has a paralog, AAC3, that arose from the whole genome duplication; human homolog SLC25A4 implicated in progressive external ophthalmoplegia can complement yeast null mutant
108	YBL031W	SHE1	-0.0719361	0.772816	NA	0.129357	0.606811	0.866072	0.445845	0.0486231	0.0902697	Mitotic spindle protein; interacts with components of the Dam1 (DASH) complex, its effector Sli15p, and microtubule-associated protein Bim1p; also localizes to nuclear microtubules and to the bud neck in a ring-shaped structure; inhibits dynein function
109	YBL032W	HEK2	0.0708945	0.629679	NA	0.11136	0.480827	0.796137	0.488559	0.00339961	0.0096591	RNA binding protein involved in asymmetric localization of ASH1 mRNA; represses translation of ASH1 mRNA, an effect reversed by Yck1p-dependent phosphoryation; regulates telomere position effect and length; similarity to hnRNP-K
110	YBL033C	RIB1	0.391503	0.109754	0.44484	0.220447	0.203726	0.600158	-0.632169	0.00138776	0.00457771	GTP cyclohydrolase II; catalyzes the first step of the riboflavin biosynthesis pathway
111	YBL034C	STU1	0.181164	0.444033	NA	0.0366774	0.842313	0.947279	0.772499	3.35974e-05	0.000179795	Component of the mitotic spindle; binds to interpolar microtubules via its association with beta-tubulin (Tub2p); required for interpolar microtubules to provide an outward force on the spindle poles
112	YBL035C	POL12	-0.00382867	0.984217	NA	0.158975	0.451256	0.783647	0.499778	0.0187928	0.0410079	B subunit of DNA polymerase alpha-primase complex; required for initiation of DNA replication during mitotic and premeiotic DNA synthesis; also functions in telomere capping and length regulation
113	YBL036C	NA	-0.342788	0.0845568	0.403057	-0.24206	0.143647	0.519635	-0.27227	0.0635474	0.112918	Putative non-specific single-domain racemase; based on structural similarity; binds pyridoxal 5'-phosphate; expression of GFP-fusion protein induced in response to the DNA-damaging agent MMS
114	YBL037W	APL3	-0.0409594	0.789611	NA	-0.040998	0.807548	0.939469	-0.325261	0.132418	0.205776	Alpha-adaptin; large subunit of the clathrin associated protein complex (AP-2); involved in vesicle mediated transport
115	YBL038W	MRPL16	-0.0699493	0.620936	0.829759	-0.0278309	0.854658	0.948474	-0.124449	0.521674	0.620021	Mitochondrial ribosomal protein of the large subunit; homologous to bacterial L16 ribosomal protein; synthetic lethality with hac1 mutation suggests a possible role in synthesis of precursors for protein glycosylation
116	YBL039C	URA7	0.135176	0.466356	0.731189	0.114195	0.545419	0.832552	0.771985	0.00301466	0.00877338	Major CTP synthase isozyme (see also URA8); catalyzes the ATP-dependent transfer of the amide nitrogen from glutamine to UTP, forming CTP, the final step in de novo biosynthesis of pyrimidines; involved in phospholipid biosynthesis; capable of forming cytoplasmic filaments termed cytoophidium, especially during conditions of glucose depletion; URA7 has a paralog, URA8, that arose from the whole g…
117	YBL039W-B	NA	-0.406182	0.0559222	NA	-0.644542	0.0208018	0.226226	-0.0838939	0.697296	0.770442	Putative protein of unknown function; mCherry fusion protein localizes to the vacuole
118	YBL040C	ERD2	-0.392434	0.180226	NA	-0.505405	0.0323672	0.284492	0.666846	0.0132173	0.0302299	HDEL receptor; an integral membrane protein that binds to the HDEL motif in proteins destined for retention in the endoplasmic reticulum; has a role in maintenance of normal levels of ER-resident proteins
119	YBL041W	PRE7	0.354312	0.03441	0.356932	0.117531	0.421318	0.767035	0.536357	0.000349263	0.00139301	Beta 6 subunit of the 20S proteasome
120	YBL042C	FUI1	-0.0533539	0.800402	0.908085	0.082258	0.741138	0.911788	-0.0352763	0.853475	0.891963	High affinity uridine permease, localizes to the plasma membrane; also mediates low but significant transport of the cytotoxic nucleoside analog 5-fluorouridine; not involved in uracil transport; relative distribution to the vacuole increases upon DNA replication stress
121	YBL043W	ECM13	-0.123873	0.465001	0.730362	-0.0957341	0.614527	0.869424	-2.14277	7.69617e-12	1.45778e-10	Non-essential protein of unknown function; induced by treatment with 8-methoxypsoralen and UVA irradiation; ECM13 has a paralog, YJR115W, that arose from the whole genome duplication
122	YBL045C	COR1	0.378023	0.120343	0.447668	0.0711329	0.647026	0.877561	0.142363	0.397907	0.504083	Core subunit of the ubiquinol-cytochrome c reductase complex; the ubiquinol-cytochrome c reductase complex (bc1 complex) is a component of the mitochondrial inner membrane electron transport chain
123	YBL046W	PSY4	0.0902242	0.628157	NA	0.40806	0.0347259	0.293123	0.703766	0.000154534	0.000686022	Regulatory subunit of protein phosphatase PP4; presence of Psy4p in the PP4 complex (along with catalytic subunit Pph3p and Psy2p) is required for dephosphorylation of the histone variant H2AX, but not for dephosphorylation of Rad53p, during recovery from the DNA damage checkpoint; localization is cell-cycle dependent and regulated by Cdc28p phosphorylation; required for cisplatin resistance; hom…
124	YBL047C	EDE1	0.13102	0.443912	0.714978	0.0620836	0.700836	0.897957	-0.174298	0.261368	0.355368	Scaffold protein involved in the formation of early endocytic sites; putative regulator of cytokinesis; homo-oligomerization is required for localization to and organization of endocytic sites; has a network of interactions with other endocytic proteins; binds membranes in a ubiquitin-dependent manner; may also bind ubiquitinated membrane-associated proteins; interacts with Cmk2 and functions ups…
125	YBL048W	RRT1	0.193087	0.623934	NA	0.380287	0.271854	0.668358	0.572282	0.0739759	0.127903	Protein of unknown function; identified in a screen for mutants with increased levels of rDNA transcription; dubious open reading frame unlikely to encode a protein, based on experimental and comparative sequence data
126	YBL049W	MOH1	0.0849342	0.600576	0.821589	-0.0944375	0.593882	0.86192	-0.566094	0.0170467	0.037675	Protein of unknown function, essential for stationary phase survival; not required for growth on nonfermentable carbon sources; possibly linked with vacuolar transport
127	YBL050W	SEC17	-0.161857	0.426728	0.701116	-0.105423	0.462666	0.788484	-0.581491	0.00343546	0.00973174	Alpha-SNAP cochaperone; SNARE-complex adaptor for Sec18 (NSF) during the disassembly of postfusion cis-SNARE complexes; stimulates the ATPase activity of Sec18p; peripheral membrane protein required for vesicular transport between ER and Golgi, the 'priming' step in homotypic vacuole fusion, and autophagy; similar to mammalian alpha-SNAP
128	YBL051C	PIN4	-0.216808	0.259448	0.581708	0.00554196	0.976091	0.991745	-0.00616027	0.974969	0.982276	Protein involved in G2/M phase progression and response to DNA damage; interacts with Rad53p; contains an RNA recognition motif, a nuclear localization signal, and several SQ/TQ cluster domains; hyperphosphorylated in response to DNA damage
129	YBL052C	SAS3	-0.157778	0.369754	NA	-0.152645	0.372611	0.735097	-0.175588	0.28818	0.385465	Histone acetyltransferase catalytic subunit of NuA3 complex; acetylates histone H3, involved in transcriptional silencing; homolog of the mammalian MOZ proto-oncogene; mutant has aneuploidy tolerance; sas3gcn5 double mutation is lethal
130	YBL054W	TOD6	0.526836	0.034504	0.356932	0.352687	0.0810064	0.419079	0.487902	0.104643	0.170598	PAC motif binding protein involved in rRNA and ribosome biogenesis; subunit of the RPD3L histone deacetylase complex; Myb-like HTH transcription factor; hypophosphorylated by rapamycin treatment in a Sch9p-dependent manner; activated in stochastic pulses of nuclear localization
131	YBL055C	NA	0.016982	0.950741	NA	-0.003407	0.986762	0.995882	0.502252	0.011343	0.0266393	3'-->5' exonuclease and endonuclease with a possible role in apoptosis; has similarity to mammalian and C. elegans apoptotic nucleases
132	YBL056W	PTC3	-0.18742	0.247957	0.578022	-0.296375	0.0947387	0.443359	0.170749	0.282248	0.379082	Type 2C protein phosphatase (PP2C); dephosphorylates Hog1p (see also Ptc2p) to limit maximal kinase activity induced by osmotic stress; dephosphorylates T169 phosphorylated Cdc28p (see also Ptc2p); role in DNA damage checkpoint inactivation; PTC3 has a paralog, PTC2, that arose from the whole genome duplication
133	YBL057C	PTH2	-0.182254	0.383509	NA	0.0633004	0.770785	0.926623	0.0870888	0.64434	0.727835	One of two mitochondrially-localized peptidyl-tRNA hydrolases; negatively regulates the ubiquitin-proteasome pathway via interactions with ubiquitin-like ubiquitin-associated proteins; dispensable for cell growth; see also PTH1
134	YBL058W	SHP1	0.0140935	0.947234	0.97425	0.0299162	0.840481	0.947279	-0.318012	0.022333	0.0472008	UBX (ubiquitin regulatory X) domain-containing protein; regulates Glc7p phosphatase activity; shp1 mutants are impaired in growth and mitotic progression; functions in growth and mitotic progression require Cdc48p binding; mitotic phenotype is caused by reduced Glc7p activity; interacts with ubiquitylated proteins, required for degradation of a ubiquitylated model substrate
135	YBL059C-A	CMC2	-0.0625267	0.779361	NA	-0.0556286	0.797162	0.936279	-0.202002	0.388038	0.493737	Protein involved in respiratory chain complex assembly or maintenance; protein of the mitochondrial intermembrane space; contains twin Cx9C motifs that can form coiled coil-helix-coiled-coil helix fold
136	YBL059W	NA	-0.0993224	0.69462	NA	0.0292333	0.891756	0.958322	-0.581005	0.0288226	0.0583223	Putative protein of unknown function; the authentic, non-tagged protein is detected in highly purified mitochondria in high-throughput studies; YBL059W has a paralog, YER093C-A, that arose from the whole genome duplication
137	YBL060W	YEL1	-0.188772	0.188448	NA	-0.124721	0.435376	0.775193	-0.222624	0.090026	0.150965	Guanine nucleotide exchange factor specific for Arf3p; localized to the bud neck and tip; required for localization of Arf3p to the bud neck and tip
138	YBL061C	SKT5	-0.246395	0.116741	NA	0.0751321	0.645925	0.876946	0.293452	0.0831495	0.141065	Activator of Chs3p (chitin synthase III) during vegetative growth; recruits Chs3p to the bud neck via interaction with Bni4p; SKT5 has a paralog, SHC1, that arose from the whole genome duplication
139	YBL063W	KIP1	0.0952274	0.698919	NA	0.335519	0.156287	0.538571	0.633926	0.00639848	0.0165657	Kinesin-related motor protein; required for mitotic spindle assembly, chromosome segregation, and 2 micron plasmid partitioning; functionally redundant with Cin8p for chromosomal but not plasmid functions
140	YBL064C	PRX1	-0.226296	0.265926	0.586294	-0.595965	0.0039196	0.0867585	-0.670151	0.0132757	0.0303508	Mitochondrial peroxiredoxin with thioredoxin peroxidase activity; has a role in reduction of hydroperoxides; reactivation requires Trr2p and glutathione; induced during respiratory growth and oxidative stress; phosphorylated; protein abundance increases in response to DNA replication stress
141	YBL066C	SEF1	-0.0325502	0.902666	0.952285	-0.017994	0.919897	0.972544	-1.0812	2.4274e-05	0.000133814	Putative transcription factor; has homolog in Kluyveromyces lactis
142	YBL067C	UBP13	0.0818388	0.677572	0.84998	-0.0329258	0.836108	0.946568	-0.212039	0.207474	0.296269	Ubiquitin-specific protease that cleaves Ub-protein fusions; UBP13 has a paralog, UBP9, that arose from the whole genome duplication
143	YBL068W	PRS4	-0.131802	0.399907	NA	-0.296739	0.10306	0.458372	-0.233043	0.185992	0.270856	5-phospho-ribosyl-1(alpha)-pyrophosphate synthetase, synthesizes PRPP; which is required for nucleotide, histidine, and tryptophan biosynthesis; one of five related enzymes, which are active as heteromultimeric complexes; PRS4 has a paralog, PRS2, that arose from the whole genome duplication; a missense mutation in the conserved residue R196 of its human homolog PRPS1 is pathogenic
144	YBL069W	AST1	0.604281	0.0454775	NA	0.353344	0.121054	0.491471	0.477943	0.0108644	0.0257237	Lipid raft associated protein; interacts with the plasma membrane ATPase Pma1p and has a role in its targeting to the plasma membrane by influencing its incorporation into lipid rafts; sometimes classified in the medium-chain dehydrogenase/reductases (MDRs) superfamily; AST1 has a paralog, AST2, that arose from the whole genome duplication
145	YBL071W-A	KTI11	0.439041	0.0196381	NA	0.0357883	0.870078	0.952022	-0.0623594	0.786867	0.838271	Zn-ribbon protein that co-purifies with Dph1 and Dph2; in a complex required for synthesis of diphthamide on translation factor eEF2 and with Elongator subunits Iki3p, Elp2p, and Elp3p; involved in modification of wobble nucleosides in tRNAs; forms a stable heterodimer with Ats1p
146	YBL072C	RPS8A	0.402002	0.0415044	0.375647	0.436422	0.0116421	0.170609	1.14395	2.18983e-05	0.000122169	Protein component of the small (40S) ribosomal subunit; homologous to mammalian ribosomal protein S8, no bacterial homolog; RPS8A has a paralog, RPS8B, that arose from the whole genome duplication
147	YBL074C	AAR2	-0.433463	0.130984	NA	-0.695717	0.00222049	0.0617802	-1.29048	2.80042e-12	5.57254e-11	Component of the U5 snRNP complex; required for splicing of U3 precursors; originally described as a splicing factor specifically required for splicing pre-mRNA of the MATa1 cistron
148	YBL075C	SSA3	-0.396211	0.309456	0.616726	-1.18089	0.0632662	0.38149	-3.97996	4.65195e-106	8.54718e-103	ATPase involved in protein folding and the response to stress; plays a role in SRP-dependent cotranslational protein-membrane targeting and translocation; member of the heat shock protein 70 (HSP70) family; localized to the cytoplasm; SSA3 has a paralog, SSA4, that arose from the whole genome duplication
149	YBL076C	ILS1	0.430923	0.116903	0.447668	0.174413	0.255548	0.649108	1.16639	1.79874e-05	0.000103385	Cytoplasmic isoleucine-tRNA synthetase; target of the G1-specific inhibitor reveromycin A
150	YBL078C	ATG8	-0.172504	0.488773	NA	-0.238235	0.144144	0.519635	-0.946758	1.21761e-09	1.65715e-08	Component of autophagosomes and Cvt vesicles; regulator of Atg1p, targets it to autophagosomes; binds the Atg1p-Atg13p complex, triggering its vacuolar degradation; unique ubiquitin-like protein whose conjugation target is lipid phosphatidylethanolamine (PE); Atg8p-PE is anchored to membranes, is involved in phagophore expansion, and may mediate membrane fusion during autophagosome formation; dec…
151	YBL079W	NUP170	0.00897479	0.970372	NA	-0.155208	0.471372	0.793314	0.309314	0.16067	0.24088	Subunit of inner ring of nuclear pore complex (NPC); contributes to NPC assembly and nucleocytoplasmic transport; interacts with genomic regions that contain ribosomal protein and subtelomeric genes, where it functions in nucleosome positioning and as a repressor of transcription; both Nup170p and NUP157p are similar to human Nup155p; NUP170 has a paralog, NUP157, that arose from the whole genome…
152	YBL080C	PET112	-0.238166	0.329546	NA	-0.0232766	0.891415	0.958322	-0.794327	0.00157164	0.00510782	Subunit of the trimeric GatFAB AmidoTransferase(AdT) complex; involved in the formation of Q-tRNAQ; mutation is functionally complemented by the bacterial GatB ortholog
153	YBL081W	NA	0.0307421	0.885575	NA	0.30128	0.213463	0.610004	0.604892	0.00731113	0.0185283	Non-essential protein of unknown function; null mutation results in a decrease in plasma membrane electron transport
154	YBL082C	ALG3	0.0213087	0.906056	NA	0.233101	0.224507	0.622789	0.45972	0.0359988	0.0703755	Dolichol-P-Man dependent alpha(1-3) mannosyltransferase; involved in synthesis of dolichol-linked oligosaccharide donor for N-linked glycosylation of proteins; G353A missense mutation in human ortholog ALG3 implicated in carbohydrate deficient glycoprotein syndrome type IV, which is characterized by microcephaly, severe epilepsy, minimal psychomotor development, partial deficiency of sialic acids…
155	YBL084C	CDC27	-0.300755	0.286562	NA	-0.303638	0.122131	0.493702	-0.708224	0.000430345	0.0016646	Subunit of the Anaphase-Promoting Complex/Cyclosome (APC/C); APC/C is a ubiquitin-protein ligase required for degradation of anaphase inhibitors, including mitotic cyclins, during the metaphase/anaphase transition
156	YBL085W	BOI1	0.549802	0.0362431	NA	0.296122	0.135221	0.512255	1.27003	9.22766e-08	8.79981e-07	Protein implicated in polar growth; functionally redundant with Boi2p; interacts with bud-emergence protein Bem1p; contains an SH3 (src homology 3) domain and a PH (pleckstrin homology) domain; relocalizes from bud neck to cytoplasm upon DNA replication stress; BOI1 has a paralog, BOI2, that arose from the whole genome duplication
157	YBL086C	NA	-0.145227	0.706166	NA	0.000136529	0.999341	0.999699	-1.65692	2.02233e-08	2.18999e-07	Protein of unknown function; green fluorescent protein (GFP)-fusion protein localizes to the cell periphery
158	YBL087C	RPL23A	0.427801	0.0245387	0.339249	0.286916	0.0498968	0.344219	0.863321	0.000302793	0.00122811	Ribosomal 60S subunit protein L23A; homologous to mammalian ribosomal protein L23 and bacterial L14; RPL23A has a paralog, RPL23B, that arose from the whole genome duplication
159	YBL088C	TEL1	0.0137394	0.933168	NA	-0.171706	0.346849	0.719652	-0.114539	0.581874	0.674367	Protein kinase primarily involved in telomere length regulation; contributes to cell cycle checkpoint control in response to DNA damage; acts with Red1p and Mec1p to promote interhomolog recombination by phosphorylation of Hop1; functionally redundant with Mec1p; regulates P-body formation induced by replication stress; homolog of human ataxia-telangiectasia mutated (ATM) gene
160	YBL089W	AVT5	-0.185158	0.328147	NA	-0.241259	0.238553	0.636391	-0.108896	0.546212	0.642629	Putative transporter; member of a family of seven S. cerevisiae genes (AVT1-7) related to vesicular GABA-glycine transporters; AVT5 has a paralog, AVT6, that arose from the whole genome duplication
161	YBL090W	MRP21	0.201716	0.161432	NA	0.144207	0.366308	0.730348	0.0835347	0.555006	0.65117	Mitochondrial ribosomal protein of the small subunit; MRP21 exhibits genetic interactions with mutations in the COX2 and COX3 mRNA 5'-untranslated leader sequences
162	YBL091C	MAP2	0.16617	0.217746	0.543356	0.172853	0.263129	0.655598	0.0951379	0.500309	0.601142	Methionine aminopeptidase; catalyzes the cotranslational removal of N-terminal methionine from nascent polypeptides; function is partially redundant with that of Map1p
163	YBL091C-A	SCS22	-0.0666363	0.809159	NA	0.0256703	0.898652	0.962103	-0.186995	0.543049	0.639921	Protein involved in regulation of phospholipid metabolism; one of 6 proteins (Ist2p, Scs2p, Scs22p, Tcb1p, Tcb2p, Tcb3p) that connect the ER and plasma membrane (PM); regulates PM PI4P levels by controlling access of the Sac1p phosphatase to its substrate, PI4P; human VAP homolog; similar to D. melanogaster inturned protein; SWAT-GFP and mCherry fusion proteins localize to the cytosol; SCS22 has …
164	YBL092W	RPL32	0.588776	0.0603859	0.392785	0.352544	0.0229786	0.237632	1.48455	1.04162e-05	6.38645e-05	Ribosomal 60S subunit protein L32; overexpression disrupts telomeric silencing; homologous to mammalian ribosomal protein L32, no bacterial homolog
165	YBL093C	ROX3	1.43441	5.54e-05	0.0489712	0.649154	0.00104697	0.0385783	1.36282	6.0818e-10	8.68468e-09	Subunit of the RNA polymerase II mediator complex; associates with core polymerase subunits to form the RNA polymerase II holoenzyme
166	YBL095W	MRX3	-0.352927	0.165533	NA	-0.0632467	0.751001	0.91516	-0.997159	7.04571e-05	0.000345209	Protein that associates with mitochondrial ribosome; likely functions in cristae junction formation; the authentic, non-tagged protein is detected in highly purified mitochondria in high-throughput studies
167	YBL097W	BRN1	-0.0423737	0.88886	NA	0.339134	0.246353	0.642335	0.498252	0.132849	0.206214	Subunit of the condensin complex; required for chromosome condensation and for clustering of tRNA genes at the nucleolus; may influence multiple aspects of chromosome transmission
168	YBL098W	BNA4	0.170204	0.605606	NA	0.0362671	0.87817	0.955324	0.660964	0.00224265	0.00687131	Kynurenine 3-monooxygenase; required for the de novo biosynthesis of NAD from tryptophan via kynurenine; expression regulated by Hst1p; putative therapeutic target for Huntington disease
169	YBL099W	ATP1	0.517366	0.0831648	0.40283	0.033764	0.844162	0.947279	0.270745	0.0848542	0.143603	Alpha subunit of the F1 sector of mitochondrial F1F0 ATP synthase; which is a large, evolutionarily conserved enzyme complex required for ATP synthesis; F1 translationally regulates ATP6 and ATP8 expression to achieve a balanced output of ATP synthase genes encoded in nucleus and mitochondria; phosphorylated; N-terminally propionylated in vivo
170	YBL101C	ECM21	0.182636	0.352379	0.651751	0.147611	0.361879	0.726658	-0.250279	0.134369	0.208163	Protein involved in regulating endocytosis of plasma membrane proteins; identified as a substrate for ubiquitination by Rsp5p and deubiquitination by Ubp2p; promoter contains several Gcn4p binding elements; ECM21 has a paralog, CSR2, that arose from the whole genome duplication
171	YBL102W	SFT2	-0.250604	0.246652	NA	-0.269175	0.129028	0.501935	-0.547116	0.0103675	0.0246975	Tetra-spanning membrane protein found mostly in the late Golgi; non-essential; can suppress some sed5 alleles; may be part of the transport machinery, but precise function is unknown; similar to mammalian syntaxin 5
172	YBL103C	RTG3	0.21507	0.199874	NA	0.107429	0.507377	0.810898	-0.194721	0.210111	0.298817	bHLH/Zip transcription factor for retrograde (RTG) and TOR pathways; forms a complex with another bHLH/Zip protein, Rtg1p, to activate the pathways; target of Hog1p
173	YBL104C	SEA4	0.0230952	0.925791	NA	0.0747058	0.69247	0.896083	-0.439005	0.0594145	0.106814	Subunit of SEACAT, a subcomplex of the SEA complex; Sea4p, along with Rtc1p and Mtc5p, redundantly inhibit the TORC1 inhibitory role of the Iml1p/SEACIT (Iml1p-Npr2p-Npr3p) subcomplex, a GAP for GTPase Gtr1p (EGOC subunit) in response to amino acid limitation, thereby resulting in activation of TORC1 signaling; SEA is a coatomer-related complex that associates dynamically with the vacuole; contai…
174	YBL105C	PKC1	0.0594475	0.701898	0.862485	0.0526963	0.735428	0.909712	-0.32018	0.0244033	0.0509124	Protein serine/threonine kinase; essential for cell wall remodeling during growth; localized to sites of polarized growth and the mother-daughter bud neck; homolog of the alpha, beta, and gamma isoforms of mammalian protein kinase C (PKC)
175	YBL106C	SRO77	0.317948	0.209059	NA	-0.125582	0.644578	0.876946	-0.071933	0.780911	0.833698	Protein with roles in exocytosis and cation homeostasis; functions in docking and fusion of post-Golgi vesicles with plasma membrane; regulates cell proliferation and colony development via the Rho1-Tor1 pathway; interacts with SNARE protein Sec9p; homolog of Drosophila lethal giant larvae tumor suppressor; SRO77 has a paralog, SRO7, that arose from the whole genome duplication
176	YBL107C	MIX23	-0.176575	0.421412	NA	0.0373917	0.845658	0.947422	-0.151315	0.513285	0.612254	Mitochondrial intermembrane space protein of unknown function; imported via the MIA import machinery; contains an unusual twin cysteine motif (CX13C CX14C)
177	YBL113C	NA	0.00605599	0.984999	NA	0.205539	0.266802	0.661545	-1.0969	2.79677e-08	2.94757e-07	Helicase-like protein encoded within the telomeric Y' element
178	YBR001C	NTH2	0.0309415	0.848648	0.927081	-0.000874637	0.995544	0.99909	-0.43861	0.0328592	0.0651042	Putative neutral trehalase, required for thermotolerance; may mediate resistance to other cellular stresses; NTH2 has a paralog, NTH1, that arose from the whole genome duplication
179	YBR002C	RER2	0.0192086	0.91124	NA	0.251384	0.170511	0.561108	0.15356	0.389659	0.495395	Forms the dehydrodolichyl diphosphate syntase (DDS) complex with NUS1; major enzyme of polyprenol synthesis in both the endoplasmic reticulum (ER) and in lipid droplets; participates in ER protein sorting
180	YBR003W	COQ1	-0.183643	0.41866	NA	-0.131017	0.47479	0.794723	-0.121555	0.481498	0.584134	Hexaprenyl pyrophosphate synthetase; catalyzes the first step in ubiquinone (coenzyme Q) biosynthesis
181	YBR004C	GPI18	1.24092	0.225774	NA	0.0974544	0.712262	0.902318	2.33962	7.43956e-40	1.41403e-37	Functional ortholog of human PIG-V; PIG-V is a mannosyltransferase that transfers the second mannose in glycosylphosphatidylinositol biosynthesis; the authentic, non-tagged protein was localized to mitochondria
182	YBR005W	RCR1	1.01716	0.0498625	NA	0.344876	0.107295	0.463488	0.979267	0.000146111	0.000653173	Protein of the ER membrane involved in cell wall chitin deposition; may function in the endosomal-vacuolar trafficking pathway, helping determine whether plasma membrane proteins are degraded or routed to the plasma membrane; RCR1 has a paralog, RCR2, that arose from the whole genome duplication
183	YBR006W	UGA2	0.0177375	0.91693	0.956456	0.321099	0.0707632	0.397807	-0.882624	0.00365313	0.0102578	Succinate semialdehyde dehydrogenase; involved in the utilization of gamma-aminobutyrate (GABA) as a nitrogen source; part of the 4-aminobutyrate and glutamate degradation pathways; localized to the cytoplasm
184	YBR007C	DSF2	0.576824	0.169093	NA	0.512582	0.0293586	0.270158	2.07378	3.56004e-17	1.18927e-15	Deletion suppressor of mpt5 mutation; relocalizes from bud neck to cytoplasm upon DNA replication stress
185	YBR008C	FLR1	-0.308756	0.285488	NA	-0.263847	0.0957488	0.445899	-1.0435	1.06882e-06	8.22815e-06	Plasma membrane transporter of the major facilitator superfamily; member of the 12-spanner drug:H(+) antiporter DHA1 family; involved in efflux of fluconazole, diazaborine, benomyl, methotrexate, and other drugs; expression induced in cells treated with the mycotoxin patulin; relocalizes from nucleus to plasma membrane upon DNA replication stress
186	YBR009C	HHF1	0.732402	0.0268377	0.346147	0.331725	0.0355959	0.295881	1.35294	4.61529e-09	5.72961e-08	Histone H4; core histone protein required for chromatin assembly and chromosome function; one of two identical histone proteins (see also HHF2); contributes to telomeric silencing; N-terminal domain involved in maintaining genomic integrity
187	YBR010W	HHT1	0.816984	0.00403536	0.240954	0.350478	0.0283526	0.266234	1.10329	7.42203e-13	1.59184e-11	Histone H3; core histone protein required for chromatin assembly, part of heterochromatin-mediated telomeric and HM silencing; one of two identical histone H3 proteins (see HHT2); regulated by acetylation, methylation, and phosphorylation; H3K14 acetylation plays an important role in the unfolding of strongly positioned nucleosomes during repair of UV damage
188	YBR011C	IPP1	0.167894	0.438393	0.71196	0.237849	0.153073	0.533675	1.01165	2.04568e-05	0.00011553	Cytoplasmic inorganic pyrophosphatase (PPase); homodimer that catalyzes the rapid exchange of oxygens from Pi with water, highly expressed and essential for viability, active-site residues show identity to those from E. coli PPase
189	YBR012C	NA	-0.157737	0.695992	NA	0.0464798	0.915953	0.970875	0.863283	0.0099047	0.0237162	Dubious open reading frame; unlikely to encode a functional protein, based on available experimental and comparative sequence data; expression induced by iron-regulated transcriptional activator Aft2p
190	YBR013C	NA	-0.304905	0.199297	NA	-0.5168	0.150439	0.530193	0.0330975	0.89291	0.922362	Putative protein of unknown function; haploid deletion mutant exhibits synthetic phenotype with alpha-synuclein; SWAT-GFP fusion protein localizes to the endoplasmic reticulum while mCherry fusion protein localizes to both the endoplasmic reticulum and vacuole
191	YBR014C	GRX7	-0.278837	0.106465	NA	-0.124579	0.453425	0.78479	-0.211821	0.161789	0.242003	Cis-golgi localized monothiol glutaredoxin; more similar in activity to dithiol than other monothiol glutaredoxins; involved in the oxidative stress response; does not bind metal ions; GRX7 has a paralog, GRX6, that arose from the whole genome duplication
192	YBR015C	MNN2	-0.0430948	0.761502	0.88836	0.0732294	0.639093	0.875417	0.00970683	0.947999	0.962965	Alpha-1,2-mannosyltransferase; responsible for addition of the first alpha-1,2-linked mannose to form the branches on the mannan backbone of oligosaccharides, localizes to an early Golgi compartment
193	YBR016W	NA	0.966935	0.000921468	NA	0.592201	0.00139947	0.0467508	0.460626	0.0125786	0.029095	Tail-anchored plasma membrane protein with a conserved CYSTM module; predicted to be palmitoylated; has similarity to hydrophilins, which are involved in the adaptive response to hyperosmotic conditions; YBR016W has a paralog, YDL012C, that arose from the whole genome duplication
194	YBR017C	KAP104	-0.159854	0.399059	NA	-0.14497	0.403779	0.755508	-0.223696	0.182332	0.266582	Transportin or cytosolic karyopherin beta 2; functions in the rg-nuclear localization signal-mediated nuclear import/reimport of mRNA-binding proteins Nab2p and Hrp1p; regulates asymmetric protein synthesis in daughter cells during mitosis
195	YBR018C	GAL7	-1.10547	0.00392513	NA	-1.0961	0.000874052	0.0336907	-1.83596	5.4793e-10	7.86508e-09	Galactose-1-phosphate uridyl transferase; synthesizes glucose-1-phosphate and UDP-galactose from UDP-D-glucose and alpha-D-galactose-1-phosphate in the second step of galactose catabolism; human homolog UGP2 can complement yeast null mutant
196	YBR019C	GAL10	-0.524882	0.127229	NA	-0.862533	0.0150495	0.194498	-0.817577	0.00537614	0.0142811	UDP-glucose-4-epimerase; catalyzes interconversion of UDP-galactose and UDP-D-glucose in galactose metabolism; also catalyzes conversion of alpha-D-glucose or alpha-D-galactose to their beta-anomers; human homolog GALE implicated in galactosemia, can complement yeast null mutant
197	YBR020W	GAL1	-0.116446	0.664516	NA	-0.362171	0.145746	0.522298	-1.2445	1.87116e-06	1.37335e-05	Galactokinase; phosphorylates alpha-D-galactose to alpha-D-galactose-1-phosphate in the first step of galactose catabolism; expression regulated by Gal4p; human homolog GALK2 complements yeast null mutant; GAL1 has a paralog, GAL3, that arose from the whole genome duplication
198	YBR021W	FUR4	-0.776539	0.0369279	0.361798	-0.28706	0.0935413	0.441142	-1.21899	7.95311e-09	9.48864e-08	Plasma membrane localized uracil permease; expression is tightly regulated by uracil levels and environmental cues; conformational alterations induced by unfolding or substrate binding result in Rsp5p-mediated ubiquitination and degradation
199	YBR022W	POA1	-0.0973456	0.682245	NA	-0.0676916	0.757048	0.919077	0.186728	0.411991	0.517665	Phosphatase that is highly specific for ADP-ribose 1''-phosphate; a tRNA splicing metabolite; may have a role in regulation of tRNA splicing
200	YBR023C	CHS3	0.220117	0.394641	NA	0.100894	0.575954	0.850203	1.25114	9.31281e-05	0.000435388	Chitin synthase III; catalyzes the transfer of N-acetylglucosamine (GlcNAc) to chitin; required for synthesis of the majority of cell wall chitin, the chitin ring during bud emergence, and spore wall chitosan; contains overlapping di-leucine and di-acidic signals that mediate, respectively, intracellular trafficking by AP-1 and trafficking to plasma membrane by exomer complex; requires AP-3 compl…
201	YBR024W	SCO2	-0.124077	0.421883	NA	-0.0443745	0.781443	0.929773	-0.329846	0.0496058	0.0915391	Protein anchored to mitochondrial inner membrane; may have a redundant function with Sco1p in delivery of copper to cytochrome c oxidase; interacts with Cox2p; SCO2 has a paralog, SCO1, that arose from the whole genome duplication
202	YBR025C	OLA1	-0.25143	0.183781	0.515461	-0.41383	0.0160197	0.200683	0.141296	0.646702	0.729856	P-loop ATPase with similarity to human OLA1 and bacterial YchF; identified as specifically interacting with the proteasome; null mutant displays increased translation rate and increased readthrough of premature stop codons; protein abundance increases in response to hydrogen peroxide and to DNA replication stress
203	YBR026C	ETR1	-0.489162	0.0601457	0.392785	-0.510296	0.00567685	0.108691	-1.38429	2.15305e-09	2.82562e-08	2-enoyl thioester reductase; member of the medium chain dehydrogenase/reductase family; localized to mitochondria, where it has a probable role in fatty acid synthesis; human MECR functionally complements the respiratory growth defect of the null mutant
204	YBR028C	YPK3	-0.00170394	0.992929	NA	0.137776	0.455523	0.785158	-0.255897	0.376856	0.481967	AGC kinase; phosphorylated by cAMP-dependent protein kinase (PKA) in a TORC1-dependent manner; directly phosphorylated by TORC1; phosphorylates ribosomal protein Rps6a/b (S6), in a TORC-dependent manner; undergoes autophosphorylation
205	YBR029C	CDS1	0.0151042	0.93789	0.968587	0.000775783	0.996624	0.99909	0.845769	7.11054e-10	1.00496e-08	Phosphatidate cytidylyltransferase (CDP-diglyceride synthetase); an enzyme that catalyzes that conversion of CTP + phosphate into diphosphate + CDP-diaclglyerol, a critical step in the synthesis of all major yeast phospholipids; human homolog CDS1 can complement yeast cds1 null mutant
206	YBR030W	RKM3	-0.0709416	0.69953	NA	0.0661057	0.667327	0.88698	-0.310099	0.156618	0.236579	Ribosomal lysine methyltransferase; specific for monomethylation of Rpl42ap and Rpl42bp (lysine 40); nuclear SET domain containing protein; relocalizes to the cytosol in response to hypoxia
207	YBR031W	RPL4A	0.0669413	0.665646	0.845576	0.129109	0.468502	0.791145	0.558767	0.0537216	0.0980509	Ribosomal 60S subunit protein L4A; N-terminally acetylated; homologous to mammalian ribosomal protein L4 and bacterial L4; RPL4A has a paralog, RPL4B, that arose from the whole genome duplication
208	YBR033W	EDS1	-0.43982	0.0684871	NA	-0.471473	0.00916341	0.146828	-1.27515	2.7978e-07	2.42476e-06	Putative zinc cluster protein, predicted to be a transcription factor; not an essential gene; EDS1 has a paralog, RGT1, that arose from the whole genome duplication
209	YBR034C	HMT1	0.413141	0.0926582	0.413572	0.170967	0.430766	0.77266	0.46606	0.072985	0.126667	Nuclear SAM-dependent mono- and asymmetric methyltransferase; modifies hnRNPs, including Npl3p and Hrp1p, affecting their activity and nuclear export; methylates U1 snRNP protein Snp1p, ribosomal protein Rps2p, and histones H3 and H4; interacts genetically with genes encoding components of Rpd3(L) and this interaction is important for Rpd3 recruitment to the subtelomeric region
210	YBR035C	PDX3	-0.217312	0.381547	0.663718	-0.141548	0.396948	0.751107	-0.539198	0.00306045	0.00886454	Pyridoxine (pyridoxamine) phosphate oxidase; has homologs in E. coli and Myxococcus xanthus; transcription is under the general control of nitrogen metabolism
211	YBR036C	CSG2	0.248622	0.272616	0.589307	-0.049682	0.73113	0.907077	0.405218	0.00412931	0.0113861	Endoplasmic reticulum membrane protein; required for mannosylation of inositolphosphorylceramide and for growth at high calcium concentrations; protein abundance increases in response to DNA replication stress
212	YBR037C	SCO1	-0.128564	0.58339	NA	0.16278	0.374431	0.73518	-0.478202	0.00703328	0.017923	Copper-binding protein of mitochondrial inner membrane; required for cytochrome c oxidase activity and respiration; may function to deliver copper to cytochrome c oxidase; similar to thioredoxins; SCO1 has a paralog, SCO2, that arose from the whole genome duplication
213	YBR038W	CHS2	0.340836	0.202947	NA	0.286801	0.132529	0.507643	1.84712	6.49881e-12	1.2525e-10	Chitin synthase II; catalyzes transfer of N-acetylglucosamine (GlcNAc) to chitin upon activation of zymogenic form; required for chitin synthesis in the primary septum during cytokinesis; localization regulated by Cdk1p during mitosis; phosphorylation by Dbf2p kinase regulates its dynamics and chitin synthesis during cytokinesis
214	YBR039W	ATP3	0.307741	0.190631	0.523583	-0.0940005	0.560959	0.84235	-0.100981	0.611692	0.700782	Gamma subunit of the F1 sector of mitochondrial F1F0 ATP synthase; F1F0 ATP synthase is a large, evolutionarily conserved enzyme complex required for ATP synthesis
215	YBR041W	FAT1	0.0982467	0.699575	NA	-0.038056	0.827233	0.943648	0.414033	0.00968955	0.0232956	Very long chain fatty acyl-CoA synthetase and fatty acid transporter; activates imported fatty acids with a preference for very long lengths (C20-C26); has a separate function in the transport of long chain fatty acids
216	YBR042C	CST26	-0.0167863	0.930269	NA	-0.118995	0.501025	0.808592	0.502585	0.00141592	0.00465112	Putative transferase involved in phospholipid biosynthesis; required for incorporation of stearic acid into phosphatidylinositol; affects chromosome stability when overexpressed; CST26 has a paralog, YDR018C, that arose from the whole genome duplication
217	YBR043C	QDR3	0.234595	0.151536	0.488436	0.268674	0.121085	0.491471	-0.0890234	0.557947	0.653507	Multidrug transporter of the major facilitator superfamily; member of the 12-spanner drug:H(+) antiporter DHA1 family; has a role in polyamine homeostasis; involved in spore wall asembly; sequence similarity to DTR1 and QDR1, and the triple mutant dtr1 qdr1 qdr3 exhibits reduced dityrosine fluorescence relative to the single mutants; expression is upregulated under polyamine stress; required for …
218	YBR044C	TCM62	-0.149142	0.446228	NA	-0.0880825	0.59784	0.862868	-0.38432	0.0117475	0.0273793	Protein involved in assembly of the succinate dehydrogenase complex; mitochondrial; putative chaperone
219	YBR045C	GIP1	0.290578	0.167044	NA	-0.00273241	0.990632	0.997873	-0.475507	0.0642244	0.113791	Meiosis-specific regulatory subunit of the Glc7p protein phosphatase; regulates spore wall formation and septin organization, required for expression of some late meiotic genes and for normal localization of Glc7p
220	YBR046C	ZTA1	-0.30877	0.0973916	0.421792	-0.211719	0.206674	0.602738	-2.57442	2.18583e-32	2.40966e-30	NADPH-dependent quinone reductase; GFP-tagged protein localizes to the cytoplasm and nucleus; has similarity to E. coli quinone oxidoreductase and to human zeta-crystallin
221	YBR047W	FMP23	-0.0299693	0.874281	NA	-0.123517	0.492513	0.801751	-2.90386	4.90598e-37	7.95346e-35	Putative protein of unknown function; proposed to be involved in iron or copper homeostasis; the authentic, non-tagged protein is detected in highly purified mitochondria in high-throughput studies
222	YBR048W	RPS11B	0.287989	0.150179	0.488436	0.275837	0.099636	0.453504	1.18494	8.53034e-05	0.000403498	Protein component of the small (40S) ribosomal subunit; homologous to mammalian ribosomal protein S11 and bacterial S17; RPS11B has a paralog, RPS11A, that arose from the whole genome duplication
223	YBR049C	REB1	-0.0990481	0.540367	NA	0.0763077	0.638606	0.875417	0.107439	0.531208	0.629546	RNA polymerase I enhancer binding protein; DNA binding protein that binds to genes transcribed by both RNA polymerase I and RNA polymerase II; required for termination of RNA polymerase I transcription; Reb1p bound to DNA acts to block RNA polymerase II readthrough transcription
224	YBR050C	REG2	-0.114994	0.716805	0.865268	-0.561816	0.306839	0.695119	-3.8599	1.79321e-19	7.54516e-18	Regulatory subunit of the Glc7p type-1 protein phosphatase; involved with Reg1p, Glc7p, and Snf1p in regulation of glucose-repressible genes, also involved in glucose-induced proteolysis of maltose permease; REG2 has a paralog, REG1, that arose from the whole genome duplication
225	YBR052C	RFS1	0.0532492	0.813276	0.911839	-0.277438	0.166792	0.554759	-0.251008	0.178723	0.262348	Protein of unknown function; member of a flavodoxin-like fold protein family that includes Pst2p and Ycp4p; green fluorescent protein (GFP)-fusion protein localizes to the cytoplasm in a punctate pattern; RFS1 has a paralog, PST2, that arose from the whole genome duplication
226	YBR053C	NA	-0.599015	0.0675489	0.396476	-0.468977	0.0175464	0.209517	-1.069	0.000116628	0.000535711	Putative protein of unknown function; induced by cell wall perturbation
227	YBR054W	YRO2	-0.325561	0.0933873	0.413572	-0.335806	0.0559983	0.360588	-0.402264	0.0618211	0.110456	Protein with a putative role in response to acid stress; null mutant is sensitive to acetic acid; transcription is regulated by Haa1p and induced in the presence of acetic acid; protein observed in plasma membrane foci in the presence of acetic acid; the authentic, non-tagged protein is detected in a phosphorylated state in highly purified mitochondria in high-throughput studies
228	YBR055C	PRP6	-0.0826881	0.669261	NA	-0.102044	0.554926	0.839868	-0.277126	0.19022	0.276377	Splicing factor; component of the U4/U6-U5 snRNP complex
229	YBR056W	NA	-0.40943	0.0952655	0.418024	-0.616698	0.002473	0.0668194	-0.210106	0.402708	0.508296	Putative glycoside hydrolase of the mitochondrial intermembrane space
230	YBR056W-A	NA	3.64629	NA	NA	1.61003	3.7351e-09	1.28674e-06	4.57412	1.59381e-46	3.99321e-44	Protein of unknown function; mRNA identified as translated by ribosome profiling data; partially overlaps dubious ORF YBR056C-B; YBR056W-A has a paralog, YDR034W-B, that arose from the whole genome duplication
231	YBR057C	MUM2	0.103706	0.454784	NA	-0.0234088	0.877266	0.954904	-0.29396	0.0342249	0.0676885	Protein essential for meiotic DNA replication and sporulation; cytoplasmic protein; subunit of the MIS complex which controls mRNA methylation during during the induction of sporulation; also interacts with Orc2p, which is a component of the origin recognition complex
232	YBR058C	UBP14	-0.0370264	0.824884	NA	-0.204458	0.219674	0.615891	-0.167077	0.281939	0.378758	Ubiquitin-specific protease; specifically disassembles unanchored ubiquitin chains; involved in fructose-1,6-bisphosphatase (Fbp1p) degradation; similar to human isopeptidase T
233	YBR058C-A	TSC3	-0.207495	0.286897	NA	0.146874	0.403797	0.755508	0.187546	0.270876	0.366487	Protein that stimulates the activity of serine palmitoyltransferase; involved in sphingolipid biosynthesis; Lcb1p and Lcb2p are the two components of serine palmitoyltransferase
234	YBR059C	AKL1	0.00432071	0.984966	0.988509	0.0350227	0.847589	0.94779	-0.384999	0.034851	0.0687787	Ser-Thr protein kinase; member (with Ark1p and Prk1p) of the Ark kinase family; involved in endocytosis and actin cytoskeleton organization
235	YBR060C	ORC2	-0.127799	0.446249	NA	-0.0773156	0.657445	0.881713	-0.241174	0.122515	0.194081	Subunit of the origin recognition complex (ORC); ORC directs DNA replication by binding to replication origins and is also involved in transcriptional silencing; interacts with Spp1p and with trimethylated histone H3; phosphorylated by Cdc28p
236	YBR061C	TRM7	-0.156003	0.448042	NA	-0.0992425	0.561472	0.84235	-0.0584656	0.733256	0.795768	2'-O-ribose methyltransferase; methylates the 2'-O-ribose of tRNA-Phe, tRNA-Trp, and tRNA-Leu at positions C32 and N34 of tRNA anticodon loop; crucial biological role likely modification of tRNA-Phe; interacts with Trm732p and Rtt10p in 2'-O-methylation of C32 and N34 substrate tRNAs, respectively; yeast null mutant can be functionally complemented by human FTSJ1, mutations in which have been imp…
237	YBR062C	NA	-0.240796	0.299985	NA	-0.254961	0.135973	0.512328	-0.778454	0.000408463	0.00159113	Protein of unknown function that interacts with Msb2p; may play a role in activation of the filamentous growth pathway
238	YBR063C	NA	-0.253109	0.142382	NA	-0.513851	0.0186446	0.215635	-0.57859	5.42168e-05	0.000274925	Putative protein of unknown function; YBR063C is not an essential gene
239	YBR065C	ECM2	-0.0604487	0.807752	NA	-0.12731	0.54174	0.830617	-0.780844	4.5914e-05	0.000237186	Pre-mRNA splicing factor; facilitates the cooperative formation of U2/U6 helix II in association with stem II in the spliceosome, function may be regulated by Slu7p
240	YBR066C	NRG2	0.179804	0.488482	NA	0.245246	0.1953	0.591662	0.294968	0.156359	0.236253	Transcriptional repressor; mediates glucose repression and negatively regulates filamentous growth; activated in stochastic pulses of nuclear localization in response to low glucose
241	YBR067C	TIP1	0.298871	0.219862	0.544875	-0.18334	0.420005	0.767035	-1.57076	1.49631e-15	4.48241e-14	Major cell wall mannoprotein with possible lipase activity; transcription is induced by heat- and cold-shock; member of the Srp1p/Tip1p family of serine-alanine-rich proteins
242	YBR068C	BAP2	0.869814	0.00616632	0.272397	-0.378848	0.558429	0.841395	-0.32009	0.435737	0.541512	High-affinity leucine permease; functions as a branched-chain amino acid permease involved in uptake of leucine, isoleucine and valine; contains 12 predicted transmembrane domains; BAP2 has a paralog, BAP3, that arose from the whole genome duplication
243	YBR069C	TAT1	0.389385	0.0441108	0.382512	-0.663982	0.20944	0.606642	-0.769137	3.80621e-05	0.000201342	Amino acid transporter for valine, leucine, isoleucine, and tyrosine; low-affinity tryptophan and histidine transporter; overexpression confers FK506 and FTY720 resistance; protein abundance increases in response to DNA replication stress
244	YBR070C	ALG14	0.308835	0.356101	NA	0.306616	0.234157	0.634443	1.24054	1.62884e-07	1.47183e-06	Component of UDP-GlcNAc transferase; required for second step of dolichyl-linked oligosaccharide synthesis; anchors catalytic subunit Alg13p to ER membrane; similar to bacterial and human glycosyltransferases; both human homologs ALG13 and ALG14 are required to complement yeast alg14 mutant
245	YBR071W	NA	0.82274	0.0411597	NA	1.24031	1.65819e-07	3.97389e-05	2.13045	1.26516e-28	1.10692e-26	Protein of unknown function found in the cytoplasm and bud neck; mRNA expression may be regulated by the cell cycle and/or cell wall stress; overexpression of YBR071W affects endocytic protein trafficking
246	YBR072W	HSP26	-0.26905	0.201154	0.526576	-0.421117	0.0478768	0.337033	-0.338948	0.339932	0.441248	Small heat shock protein (sHSP) with chaperone activity; forms hollow, sphere-shaped oligomers that suppress unfolded proteins aggregation; long-lived protein that is preferentially retained in mother cells and forms cytoplasmic foci; oligomer activation requires heat-induced conformational change; also has mRNA binding activity
247	YBR073W	RDH54	0.277794	0.272254	NA	0.547186	0.00441065	0.0920889	1.0201	1.64741e-12	3.38826e-11	DNA-dependent ATPase; DNA recombination/repair translocase, supercoils DNA and promotes DNA strand opening; stimulates strand exchange by modifying dsDNA topology; involved in recombinational repair of DNA double-strand breaks (DSBs) during mitosis and meiosis; phosphorylated in Mec1p-, Rad53p-dependent way in response to one DSB; contributes to remodelling of nucleosomes; proposed to be involved…
248	YBR074W	PFF1	-0.302739	0.226082	NA	-0.136482	0.401505	0.754551	-0.725428	0.000128062	0.00058049	Multi-spanning vacuolar membrane protease; glycosylated transmembrane protein bearing homology to the M28 family of metalloproteases; has a lumenal-facing protease domain; proposed role in vacuole physiology
249	YBR076C-A	NA	0.0457089	0.838851	NA	0.021056	0.927559	0.975707	0.00880657	0.973042	0.981018	Dubious open reading frame; unlikely to encode a functional protein, based on available experimental and comparative sequence data; partially overlaps verified gene ECM8; identified by fungal homology and RT-PCR
250	YBR077C	SLM4	0.0628726	0.750397	NA	-0.0386866	0.835233	0.946117	0.022421	0.912751	0.937583	Component of the EGO and GSE complexes; essential for integrity and function of EGO; EGO is involved in the regulation of microautophagy and GSE is required for proper sorting of amino acid permease Gap1p; gene exhibits synthetic genetic interaction with MSS4
251	YBR078W	ECM33	0.991008	0.184137	0.515573	0.900626	6.32633e-06	0.000829902	2.52288	7.7208e-23	4.6766e-21	GPI-anchored protein of unknown function; possible role in apical bud growth; GPI-anchoring on the plasma membrane crucial to function; phosphorylated in mitochondria; similar to Sps2p; ECM33 has a paralog, PST1, that arose from the whole genome duplication
252	YBR079C	RPG1	0.269521	0.181508	0.515461	0.14167	0.420081	0.767035	0.5398	0.0114242	0.0267843	eIF3a subunit of the eukaryotic translation initiation factor 3 (eIF3); subunit of the core complex of eIF3; essential for translation; part of a Prt1p-Rpg1p-Nip1p subcomplex that stimulates binding of mRNA and tRNA(i)Met to ribosomes; involved in translation reinitiation; eIF3 is also involved in programmed stop codon readthrough
253	YBR080C	SEC18	-0.00888934	0.949177	NA	-0.0511005	0.734116	0.908821	-0.00229252	0.986518	0.98975	AAA ATPase and SNARE disassembly chaperone; required for vesicular transport between ER and Golgi, the 'priming' step in homotypic vacuole fusion, autophagy, and protein secretion; releases Sec17p from SNAP complexes; has similarity to mammalian N-ethylmaleimide-sensitive factor (NSF)
254	YBR081C	SPT7	-0.0536625	0.757271	NA	0.0320302	0.855357	0.948474	-0.0120717	0.942615	0.959855	Subunit of the SAGA transcriptional regulatory complex; involved in proper assembly of the complex; also present as a C-terminally truncated form in the SLIK/SALSA transcriptional regulatory complex
255	YBR082C	UBC4	0.258556	0.253914	0.579248	0.0812309	0.654912	0.879957	1.61749	2.42523e-08	2.5957e-07	Ubiquitin-conjugating enzyme (E2); key E2 partner with Ubc1p for the anaphase-promoting complex (APC); mediates degradation of abnormal or excess proteins, including calmodulin and histone H3; regulates levels of DNA Polymerase-{alpha} to promote efficient and accurate DNA replication; interacts with many SCF ubiquitin protein ligases; component of the cellular stress response; UBC4 has a paralog…
256	YBR083W	TEC1	-0.0640011	0.769783	NA	-0.120973	0.460378	0.787543	0.710921	0.00143648	0.00471303	Transcription factor targeting filamentation genes and Ty1 expression; Ste12p activation of most filamentation gene promoters depends on Tec1p and Tec1p transcriptional activity is dependent on its association with Ste12p; binds to TCS elements upstream of filamentation genes, which are regulated by Tec1p/Ste12p/Dig1p complex; competes with Dig2p for binding to Ste12p/Dig1p; positive regulator of…
257	YBR084C-A	RPL19A	0.159713	0.272306	0.589307	0.220069	0.160863	0.545282	0.754334	0.0148712	0.0334571	Ribosomal 60S subunit protein L19A; rpl19a and rpl19b single null mutations result in slow growth, while the double null mutation is lethal; homologous to mammalian ribosomal protein L19, no bacterial homolog; RPL19A has a paralog, RPL19B, that arose from the whole genome duplication
258	YBR084W	MIS1	0.561817	0.0257483	NA	0.281842	0.162798	0.548066	0.997545	0.00172522	0.0055095	Mitochondrial C1-tetrahydrofolate synthase; involved in interconversion between different oxidation states of tetrahydrofolate (THF); provides activities of formyl-THF synthetase, methenyl-THF cyclohydrolase, and methylene-THF dehydrogenase
259	YBR085C-A	NA	0.340529	0.226069	0.552509	0.135936	0.479932	0.796137	1.06084	7.20572e-06	4.60765e-05	Protein of unknown function; green fluorescent protein (GFP)-fusion protein localizes to the cytoplasm and to the nucleus; protein abundance increases in response to DNA replication stress
260	YBR086C	IST2	-0.204224	0.278184	0.590421	-0.22282	0.17878	0.57047	-0.0747448	0.660155	0.741095	Cortical ER protein involved in ER-plasma membrane tethering; one of 6 proteins (Ist2p, Scs2p, Scs22p, Tcb1p, Tcb2p, Tcb3p) that connect ER to the plasma membrane (PM) and regulate PM phosphatidylinositol-4-phosphate (PI4P) levels by controlling access of Sac1p phosphatase to its substrate PI4P in the PM; localizes to the mother cell in small-budded cells and to the bud in medium- and large-budde…
261	YBR087W	RFC5	-0.275055	0.184594	NA	-0.239269	0.223688	0.621769	0.363601	0.0673258	0.118373	Subunit of heteropentameric Replication factor C (RF-C); RF-C is a DNA binding protein and ATPase that acts as a clamp loader of the proliferating cell nuclear antigen (PCNA) processivity factor for DNA polymerases delta and epsilon
262	YBR088C	POL30	0.475786	0.218977	NA	0.676977	0.00108226	0.0387343	1.16921	1.05509e-08	1.21159e-07	Proliferating cell nuclear antigen (PCNA); functions as the sliding clamp for DNA polymerase delta; may function as a docking site for other proteins required for mitotic and meiotic chromosomal DNA replication and for DNA repair
263	YBR089C-A	NHP6B	0.667141	0.0165348	NA	0.325209	0.108497	0.466485	0.369965	0.121457	0.192709	High-mobility group (HMG) protein; binds to and remodels nucleosomes; involved in recruiting FACT and other chromatin remodelling complexes to the chromosomes; functionally redundant with Nhp6Ap; required for transcriptional initiation fidelity of some tRNA genes; homologous to mammalian HMGB1 and HMGB2; NHP6B has a paralog, NHP6A, that arose from the whole genome duplication
264	YBR091C	TIM12	-0.223595	0.46435	NA	-0.129881	0.590452	0.859633	-0.49532	0.032234	0.0641422	Essential protein of the inner mitochondrial membrane; peripherally localized; component of the TIM22 complex, which is a twin-pore translocase that mediates insertion of numerous multispanning inner membrane proteins
265	YBR092C	PHO3	-0.0717972	0.865314	0.936149	-0.265781	0.167172	0.554759	-1.23634	0.000560964	0.00210572	Constitutively expressed acid phosphatase similar to Pho5p; brought to the cell surface by transport vesicles; hydrolyzes thiamin phosphates in the periplasmic space, increasing cellular thiamin uptake; expression is repressed by thiamin
266	YBR093C	PHO5	0.24424	0.337303	0.636868	1.04567	1.63195e-05	0.0019139	1.37511	6.76639e-11	1.10672e-09	Repressible acid phosphatase; 1 of 3 repressible acid phosphatases that also mediates extracellular nucleotide-derived phosphate hydrolysis; secretory pathway derived cell surface glycoprotein; induced by phosphate starvation and coordinately regulated by PHO4 and PHO2
267	YBR094W	PBY1	-0.272099	0.0882846	NA	-0.236401	0.178945	0.57047	-0.351515	0.0175508	0.0386034	Putative tubulin tyrosine ligase associated with P-bodies; may have a role in mRNA metabolism; yeast knockout collection strain identified as a pby1 null mutant is actually wild-type for PBY1 and deleted for mms4
268	YBR095C	RXT2	-0.0207461	0.895482	NA	0.09883	0.570046	0.847673	0.00953686	0.958256	0.970939	Component of the histone deacetylase Rpd3L complex; possibly involved in cell fusion and invasive growth; relocalizes to the cytosol in response to hypoxia
269	YBR096W	NA	0.120985	0.782843	NA	-0.29044	0.288605	0.685381	1.64894	2.63152e-13	5.84876e-12	Putative protein of unknown function; green fluorescent protein (GFP)-fusion protein localizes to the ER
270	YBR097W	VPS15	-0.165814	0.37646	NA	-0.32441	0.119374	0.48921	0.0884974	0.566751	0.661283	Serine/threonine protein kinase involved in vacuolar protein sorting; functions as a membrane-associated complex with Vps34p; active form recruits Vps34p to the Golgi membrane; interacts with the GDP-bound form of Gpa1p; myristoylated; a fraction is localized, with Vps34p, to nuclear pores at nucleus-vacuole junctions and may facilitate transcription elongation for genes positioned at the nuclear…
271	YBR098W	MMS4	-0.423221	0.0185094	NA	-0.198474	0.293579	0.687604	-0.343674	0.0707308	0.123376	Subunit of structure-specific Mms4p-Mus81p endonuclease; cleaves branched DNA; involved in recombination, DNA repair, and joint molecule formation/resolution during meiotic recombination; phosphorylation of the non-catalytic subunit Mms4p by Cdc28p and Cdc5p during mitotic cell cycle activates the function of Mms4p-Mus81p
272	YBR099C	NA	-0.190753	0.643248	NA	-0.317532	0.545892	0.832552	-0.513713	0.125337	0.197261	Dubious open reading frame; unlikely to encode a functional protein, based on available experimental and comparative sequence data; completely overlaps the verified gene MMS4
273	YBR101C	FES1	-0.273345	0.205797	0.530093	-0.33424	0.07878	0.414346	-0.412198	0.0202001	0.0434594	Hsp70 (Ssa1p) nucleotide exchange factor; required for the release of misfolded proteins from the Hsp70 system to the Ub-proteasome machinery for destruction; cytosolic homolog of Sil1p, which is the nucleotide exchange factor for BiP (Kar2p) in the endoplasmic reticulum; protein abundance increases in response to DNA replication stress
274	YBR102C	EXO84	0.0310579	0.822165	NA	-0.120905	0.473599	0.794182	0.0708402	0.729248	0.793404	Exocyst subunit with dual roles in exocytosis and spliceosome assembly; subunit of the the exocyst complex which mediates polarized targeting and tethering of post-Golgi secretory vesicles to active sites of exocytosis at the plasma membrane (PM) prior to SNARE-mediated fusion; required for exocyst assembly and targeting the complex to specific sites on the bud tip PM; associates the U1 snRNP; ro…
275	YBR103W	SIF2	-0.064271	0.735063	NA	-0.00604908	0.970464	0.989696	-0.52533	0.000190231	0.00082304	WD40 repeat-containing subunit of Set3C histone deacetylase complex; complex represses early/middle sporulation genes; antagonizes telomeric silencing; binds specifically to the Sir4p N-terminus
276	YBR104W	YMC2	0.791624	0.0110892	NA	0.723674	0.000773161	0.0308816	0.704079	0.00554998	0.0146651	Putative mitochondrial inner membrane transporter; proposed role in oleate metabolism and glutamate biosynthesis; member of the mitochondrial carrier (MCF) family; YMC2 has a paralog, YMC1, that arose from the whole genome duplication
277	YBR105C	VID24	0.665899	0.0799509	0.401153	0.0863867	0.755418	0.918162	-0.0283253	0.941302	0.958872	GID Complex regulatory subunit; binds GID Complex in response to glucose through interactions with complex member Vid28p; regulates fructose-1,6-bisphosphatase (FBPase) targeting to the vacuole; promotes proteasome-dependent catabolite degradation of FBPase; peripheral membrane protein located at Vid (vacuole import and degradation) vesicles
278	YBR106W	PHO88	0.658578	0.0020334	0.211355	0.238337	0.165788	0.553496	1.21367	1.00676e-05	6.18646e-05	Probable membrane protein; involved in phosphate transport; role in the maturation of secretory proteins; pho88 pho86 double null mutant exhibits enhanced synthesis of repressible acid phosphatase at high inorganic phosphate concentrations
279	YBR107C	IML3	-0.243183	0.463742	NA	0.152477	0.460626	0.787543	-0.776598	0.000788344	0.00281617	Outer kinetochore protein and component of the Ctf19 complex; involved in the establishment of pericentromeric cohesion during mitosis; prevents non-disjunction of sister chromatids during meiosis II; forms a stable complex with Chl4p; required for localization of Sgo1p to pericentric sites during meiosis I; orthologous to human centromere constitutive-associated network (CCAN) subunit CENP-L and…
280	YBR108W	AIM3	0.0129899	0.953954	NA	0.214808	0.238809	0.636391	-0.732269	1.25853e-06	9.52885e-06	Protein that inhibits barbed-end actin filament elongation; interacts with Rvs167p; null mutant is viable and displays elevated frequency of mitochondrial genome loss
281	YBR109C	CMD1	0.00770035	0.972479	0.98587	-0.222801	0.253904	0.648227	0.500889	0.0174713	0.0384745	Calmodulin; Ca2+ binding protein that regulates Ca2+ independent processes (mitosis, bud growth, actin organization, endocytosis, etc.) and Ca2+ dependent processes (stress-activated pathways), targets include Nuf1p, Myo2p and calcineurin; plays role in potentiating membrane tubulation and constriction mediated by the Rvs161p-Rvs167p complex; inviability caused by repression is functionally compl…
282	YBR110W	ALG1	-0.421305	0.0020308	NA	-0.217576	0.194772	0.59126	-0.392791	0.024954	0.051826	Mannosyltransferase; involved in asparagine-linked glycosylation in the endoplasmic reticulum (ER); essential for viability; human homolog ALG1 complements yeast null mutant
283	YBR111C	YSA1	-0.188063	0.37054	0.661358	-0.286704	0.100593	0.454604	-0.252618	0.211451	0.300314	Nudix hydrolase family member with ADP-ribose pyrophosphatase activity; shown to metabolize O-acetyl-ADP-ribose to AMP and acetylated ribose 5'-phosphate
284	YBR111W-A	SUS1	-0.355589	0.0439265	NA	-0.558936	0.0230321	0.237739	-0.490332	0.00648251	0.0167214	Component of both the SAGA histone acetylase and TREX-2 complexes; interacts with RNA polymerase II; involved in mRNA export coupled transcription activation and elongation; involved in post-transcriptional tethering of active genes to the nuclear periphery and to non-nascent mRNP
285	YBR112C	CYC8	0.684577	0.0194383	0.321928	0.589547	0.00284312	0.0725522	1.21666	0.000119165	0.000546002	General transcriptional co-repressor; acts together with Tup1p; also acts as part of a transcriptional co-activator complex that recruits the SWI/SNF and SAGA complexes to promoters; can form the prion [OCT+]
286	YBR114W	RAD16	0.59858	0.0412898	0.375647	0.112666	0.639005	0.875417	0.0995336	0.719038	0.786376	Nucleotide excision repair (NER) protein; binds damaged DNA during NER; binds DNA in an ATP-dependent manner (with Rad7p) during NER; required for NER of non-transcribed chromatin; subunit of Nucleotide Excision Repair Factor 4 (NEF4) and the Elongin-Cullin-Socs (ECS) ligase complex
287	YBR115C	LYS2	0.265057	0.182189	0.515461	0.14414	0.350447	0.720164	-0.0236728	0.875274	0.908399	Alpha aminoadipate reductase; catalyzes the reduction of alpha-aminoadipate to alpha-aminoadipate 6-semialdehyde, which is the fifth step in biosynthesis of lysine; activation requires posttranslational phosphopantetheinylation by Lys5p
288	YBR117C	TKL2	-0.192263	0.401743	0.681267	-0.543193	0.014958	0.194454	-0.593716	0.0107455	0.0255189	Transketolase; catalyzes conversion of xylulose-5-phosphate and ribose-5-phosphate to sedoheptulose-7-phosphate and glyceraldehyde-3-phosphate in the pentose phosphate pathway; needed for synthesis of aromatic amino acids; TKL2 has a paralog, TKL1, that arose from the whole genome duplication
289	YBR118W	TEF2	0.726985	0.0267363	0.346147	0.14347	0.435152	0.775193	1.48083	8.80324e-05	0.000413318	Translational elongation factor EF-1 alpha; in the GTP-bound active form, binds to and delivers aminoacylated tRNA to the A-site of ribosomes for elongation of nascent polypeptides; associates with vacuolar Rho1p GTPase; TEF2-RFP levels increase during replicative aging; may also have a role in tRNA re-export from the nucleus; TEF2 has a paralog, TEF1, that arose from the whole genome duplication
290	YBR119W	MUD1	-0.037311	0.854759	NA	-0.0158862	0.934184	0.978198	-0.181314	0.366407	0.470668	U1 snRNP A protein; homolog of human U1-A; involved in nuclear mRNA splicing
291	YBR120C	CBP6	-0.460713	0.0297204	NA	-0.332265	0.136331	0.513288	0.0381832	0.852698	0.891685	Mitochondrial protein required for translation of the COB mRNA; forms a complex with Cbp3p that binds to mt ribosomes near the polypeptide tunnel exit and promotes efficient translation of the COB mRNA; Cbp3p-Cbp6p complex also interacts with newly synthesized cytochrome b (Cobp) and Cbp4p to promote assembly of Cobp into the cytochrome bc1 complex; Cbp3p-Cbp6p complex is sequestered if assembly …
292	YBR121C	GRS1	0.0730824	0.711855	0.865094	0.0556226	0.692619	0.896083	0.72018	0.000274345	0.00112766	Cytoplasmic and mitochondrial glycyl-tRNA synthase; ligates glycine to the cognate anticodon-bearing tRNA; transcription termination factor that may interact with the 3'-end of pre-mRNA to promote 3'-end formation; GRS1 has a paralog, GRS2, that arose from the whole genome duplication; human homolog GARS implicated in Charcot-Marie-Tooth disease, can complement yeast null mutant
293	YBR122C	MRPL36	-0.0781299	0.598715	NA	0.153616	0.356304	0.72349	0.177887	0.269487	0.364787	Mitochondrial ribosomal protein of the large subunit; overproduction suppresses mutations in the COX2 leader peptide-encoding region
294	YBR123C	TFC1	-0.197147	0.237078	NA	-0.0644317	0.686943	0.8957	-0.0478427	0.766237	0.822653	Subunit of RNA polymerase III transcription initiation factor complex; one of six subunits of the RNA polymerase III transcription initiation factor complex (TFIIIC); part of the TauA globular domain of TFIIIC that binds DNA at the BoxA promoter sites of tRNA and similar genes; human homolog is TFIIIC-63
295	YBR125C	PTC4	0.0335499	0.829424	NA	0.0894728	0.598884	0.863619	0.0296332	0.865765	0.901245	Cytoplasmic type 2C protein phosphatase (PP2C); identified as a high-copy number suppressor of cnb1 mpk1 synthetic lethality; overexpression decreases high-osmolarity induced Hog1p phosphorylation and kinase activity
296	YBR126C	TPS1	-0.271041	0.254629	0.579248	-0.34582	0.0852356	0.424791	0.0582248	0.82842	0.87359	Synthase subunit of trehalose-6-P synthase/phosphatase complex; synthesizes the storage carbohydrate trehalose, which is critically important for survival of long-term desiccation; also found in a monomeric form; expression is induced by the stress response and repressed by the Ras-cAMP pathway; protein abundance increases in response to DNA replication stress and in response to prolonged exposur…
297	YBR126W-B	NA	0.455922	0.263724	NA	-0.189662	0.621505	0.872577	1.72067	4.39206e-09	5.47715e-08	Dubious open reading frame; unlikely to encode a functional protein, based on available experimental and comparative sequence data; partially overlaps the dubious ORF YBR126W-A; identified by SAGE
298	YBR127C	VMA2	0.188042	0.167658	0.495525	0.197485	0.2386	0.636391	0.51724	0.00245716	0.00738082	Subunit B of V1 peripheral membrane domain of vacuolar H+-ATPase; electrogenic proton pump found throughout the endomembrane system; contains nucleotide binding sites; also detected in the cytoplasm; protein abundance increases in response to DNA replication stress; human homolog ATP6V1B1, implicated in autosomal-recessive distal renal tubular acidosis (RTA) with sensorineural deafness, complemen…
299	YBR128C	ATG14	-0.348562	0.150475	NA	-0.329097	0.227589	0.625938	-1.02074	3.14759e-05	0.000169429	Autophagy-specific subunit of phosphatidylinositol 3-kinase complex I; Atg14p targets complex I to the phagophore assembly site (PAS); required for localizing additional ATG proteins to the PAS; required for overflow degradation of misfolded proteins when ERAD is saturated; homolog of human Barkor; other members are Vps34, Vps15, and Vps30p
300	YBR129C	OPY1	-0.0845061	0.59452	NA	-0.0786923	0.68377	0.894738	-0.357972	0.021879	0.0464497	Protein of unknown function; overproduction blocks cell cycle arrest in the presence of mating pheromone; the authentic, non-tagged protein is detected in highly purified mitochondria in high-throughput studies
301	YBR130C	SHE3	0.0634693	0.790393	NA	0.0544716	0.801783	0.938369	0.667863	0.000915539	0.0032041	Protein adaptor between Myo4p and the She2p-mRNA complex; part of the mRNA localization machinery that restricts accumulation of certain proteins to the bud; also required for cortical ER inheritance
302	YBR131W	CCZ1	-0.26031	0.185074	NA	0.029181	0.86767	0.951429	-0.251183	0.128076	0.200328	Subunit of a heterodimeric guanine nucleotide exchange factor (GEF); subunit of the Mon1-Ccz1 GEF complex, which stimulates nucleotide exchange and activation of Ypt7p, a Rab family GTPase involved in membrane tethering and fusion events at the late endosome and vacuole; GEF activity is stimulated by membrane association and anionic phospholipids; involved in localizing Ypt7p to the vacuolar memb…
303	YBR132C	AGP2	-0.534092	0.122023	NA	-0.668054	0.00824805	0.137351	-2.74297	6.68206e-31	6.57706e-29	Plasma membrane regulator of polyamine and carnitine transport; has similarity to transporters but lacks transport activity; may act as a sensor that transduces environmental signals; has a positive or negative regulatory effect on transcription of many transporter genes
304	YBR133C	HSL7	0.205787	0.309642	NA	0.0110552	0.958622	0.986911	0.538037	0.0568446	0.102933	Protein arginine N-methyltransferase; exhibits septin and Hsl1p-dependent localization to the bud neck in budded cells and periodic Hsl1p-dependent phosphorylation; required with Hsl1p, and Elm1p for the mother-bud neck recruitment, phosphorylation, and degradation of Swe1p; interacts directly with Swe1p; relocalizes away from bud neck upon DNA replication stress; human homolog PRMT5 can compleme…
305	YBR135W	CKS1	0.163201	0.345394	NA	0.40235	0.0290331	0.268057	0.711619	0.00408057	0.0112855	Cyclin-dependent protein kinase regulatory subunit and adaptor; interacts with Cdc28p (aka Cdk1p); required for G1/S and G2/M phase transitions and budding; mediates phosphorylation and degradation of Sic1p; modulates proteolysis of M-phase targets through interactions with the proteasome; role in transcriptional regulation, recruiting proteasomal subunits to target gene promoters; human homologs…
306	YBR136W	MEC1	0.0183291	0.930935	NA	-0.247906	0.206121	0.602658	-0.290725	0.0868494	0.146485	Genome integrity checkpoint protein and PI kinase superfamily member; Mec1p and Dun1p function in same pathway to regulate dNTP pools and telomere length; signal transducer required for cell cycle arrest and transcriptional responses to damaged or unreplicated DNA; facilitates replication fork progression and regulates P-body formation under replication stress; promotes interhomolog recombination…
307	YBR137W	NA	-0.23433	0.188515	NA	-0.309955	0.0914238	0.436697	-0.0338406	0.873339	0.906903	Protein with a role in ER delivery of tail-anchored membrane proteins; interacts with Sgt2p; binds to the TRC complex, which inserts proteins into the ER membrane; interacts with Msn5p karyopherin; YBR137W is not an essential gene
308	YBR138C	NA	-0.138415	0.513679	NA	-0.0266616	0.905336	0.965038	0.786356	5.99982e-05	0.000300771	Cytoplasmic protein of unknown function; APCC(Cdh1) substrate; potentially phosphorylated by Cdc28p; YBR138C is not an essential gene
309	YBR139W	NA	-0.285264	0.105111	0.437014	-0.139071	0.432172	0.773922	-0.41395	0.0260461	0.0537298	Putative serine type carboxypeptidase; role in phytochelatin synthesis; green fluorescent protein (GFP)-fusion protein localizes to the vacuole; expression induced by nitrogen limitation in a GLN3, GAT1-independent manner
310	YBR140C	IRA1	0.0392626	0.858867	0.93507	-0.328924	0.207742	0.603741	-0.258233	0.177597	0.26106	GTPase-activating protein; negatively regulates RAS by converting it from GTP- to the GDP-bound inactive form, required for reducing cAMP levels under nutrient limiting conditions, mediates membrane association of adenylate cyclase; mutations cause catalase T deficiency, defective glycogen synthesis and defective trehalose accumulation; IRA1 has a paralog, IRA2, that arose from the whole genome d…
311	YBR141C	BMT2	-0.17084	0.520245	NA	0.0933996	0.623227	0.872638	-0.364906	0.0367933	0.0717893	Nucleolar S-adenosylmethionine-dependent rRNA methyltransferase; methylates adenine (m1A) of the large subunit (LSU) rRNA at position 2142; belongs to Rossmann fold superfamily; green fluorescent protein (GFP)-fusion protein localizes to the nucleolus; YBR141C is not an essential gene
312	YBR142W	MAK5	0.0473257	0.842378	NA	-0.160846	0.467432	0.790332	0.133628	0.598714	0.689753	Essential nucleolar protein; putative DEAD-box RNA helicase required for maintenance of M1 dsRNA virus; involved in biogenesis of large (60S) ribosomal subunits
313	YBR143C	SUP45	-0.169834	0.378166	0.663718	-0.194589	0.20017	0.597045	0.55225	0.00915019	0.022238	Polypeptide release factor (eRF1) in translation termination; mutant form acts as a recessive omnipotent suppressor; methylated by Mtq2p-Trm112p in ternary complex eRF1-eRF3-GTP; mutation of methylation site confers resistance to zymocin; has a role in cytokinesis through interaction with Mlc1p
314	YBR145W	ADH5	-0.000824108	0.996901	NA	-0.0236238	0.900984	0.962133	-1.03987	0.0010784	0.0036966	Alcohol dehydrogenase isoenzyme V; involved in ethanol production; ADH5 has a paralog, ADH1, that arose from the whole genome duplication
315	YBR146W	MRPS9	0.0533362	0.71294	NA	0.0709459	0.643452	0.876946	0.26777	0.0459979	0.0862382	Mitochondrial ribosomal protein of the small subunit
316	YBR147W	RTC2	-0.47458	0.0325984	NA	-0.673458	0.0039594	0.086949	-3.00891	2.47788e-22	1.46861e-20	Putative vacuolar membrane transporter for cationic amino acids; likely contributes to amino acid homeostasis by exporting cationic amino acids from the vacuole; positive regulation by Lys14p suggests that lysine may be the primary substrate; member of the PQ-loop family, with seven transmembrane domains; similar to mammalian PQLC2 vacuolar transporter; RTC2 has a paralog, YPQ1, that arose from t…
317	YBR148W	YSW1	0.578747	0.0121302	NA	-0.0386436	0.864419	0.951049	0.195424	0.273623	0.369298	Protein required for normal prospore membrane formation; interacts with Gip1p, which is the meiosis-specific regulatory subunit of the Glc7p protein phosphatase; expressed specifically in spores and localizes to the prospore membrane; YSW1 has a paralog, SPO21, that arose from the whole genome duplication
318	YBR149W	ARA1	-0.103761	0.592554	0.815695	-0.338983	0.0744005	0.40934	-0.298505	0.191484	0.277674	NADP+ dependent arabinose dehydrogenase; involved in carbohydrate metabolism; purified as homodimer; naturally occurs with a N-terminus degradation product
319	YBR150C	TBS1	-0.285872	0.112976	NA	-0.254867	0.225912	0.625115	-0.646743	1.31117e-05	7.8047e-05	Protein of unknown function; the authentic, non-tagged protein is detected in highly purified mitochondria in high-throughput studies; TBS1 has a paralog, HAL9, that arose from the whole genome duplication
320	YBR151W	APD1	-0.0604504	0.731486	0.870798	0.00136763	0.993932	0.99909	0.1333	0.452835	0.558146	Protein of unknown function; required for normal localization of actin patches and for normal tolerance of sodium ions and hydrogen peroxide; localizes to both cytoplasm and nucleus
321	YBR152W	SPP381	0.099455	0.630471	NA	0.208595	0.313314	0.698627	-0.555065	0.00795577	0.0198426	mRNA splicing factor, component of U4/U6.U5 tri-snRNP; interacts genetically and physically with Prp38p; relocalizes to the cytosol in response to hypoxia
322	YBR153W	RIB7	0.0321487	0.846653	NA	0.030002	0.865933	0.951429	0.158875	0.410354	0.516056	Diaminohydroxyphoshoribosylaminopyrimidine deaminase; catalyzes the second step of the riboflavin biosynthesis pathway
323	YBR154C	RPB5	-0.0436893	0.742804	NA	-0.204898	0.169867	0.560143	0.354863	0.0203736	0.0437962	RNA polymerase subunit ABC27; common to RNA polymerases I, II, and III; contacts DNA and affects transactivation
324	YBR155W	CNS1	0.249016	0.20304	0.52683	0.12045	0.55622	0.84066	-0.0221923	0.900298	0.927906	TPR-containing co-chaperone; binds both Hsp82p (Hsp90) and Ssa1p (Hsp70); stimulates ATPase activity of Ssa1p; ts mutants reduce Hsp82p function, overexpression suppresses phenotypes of HSP82 ts allele and cpr7 deletion; human homolog TTC4 complements yeast cns1 mutant
325	YBR156C	SLI15	0.216316	0.386519	NA	0.188238	0.312931	0.698627	1.18497	8.89061e-09	1.04222e-07	Subunit of the conserved chromosomal passenger complex (CPC); complex regulates kinetochore-microtubule attachments, activation of the spindle tension checkpoint, and mitotic spindle disassembly; other complex members are Ipl1p, Bir1p, and Nbl1p
326	YBR157C	ICS2	-0.492353	0.134376	0.471215	-0.477358	0.0105694	0.158742	-2.09849	9.80886e-22	5.35311e-20	Protein of unknown function; null mutation does not confer any obvious defects in growth, spore germination, viability, or carbohydrate utilization
327	YBR158W	AMN1	0.243671	0.235003	0.564222	-0.116497	0.571164	0.847673	1.3537	1.26903e-14	3.37919e-13	Protein required for daughter cell separation; multiple mitotic checkpoints, and chromosome stability; contains 12 degenerate leucine-rich repeat motifs; expression is induced by the Mitotic Exit Network (MEN)
328	YBR159W	IFA38	-0.115028	0.644214	NA	-0.20711	0.239437	0.636572	0.497779	0.00643429	0.0166428	Microsomal beta-keto-reductase; contains oleate response element (ORE) sequence in the promoter region; mutants exhibit reduced VLCFA synthesis, accumulate high levels of dihydrosphingosine, phytosphingosine and medium-chain ceramides
329	YBR160W	CDC28	-0.0301114	0.886785	NA	0.291097	0.14807	0.525877	0.915552	0.000379882	0.0014934	Cyclin-dependent kinase (CDK) catalytic subunit; master regulator of mitotic and meiotic cell cycles; alternately associates with G1, S, G2/M phase cyclins, which provide substrate specificity; regulates basal transcription, chromosome dynamics, growth, morphogenesis; transcript induction in osmostress involves antisense RNA; human homologs CDK1, CDK2, CDK3 can each complement yeast cdc28 thermos…
330	YBR161W	CSH1	0.180829	0.538163	NA	0.244459	0.306383	0.695119	0.803259	0.00290028	0.00848531	Mannosylinositol phosphorylceramide (MIPC) synthase catalytic subunit; forms a complex with regulatory subunit Csg2p; function in sphingolipid biosynthesis is overlapping with that of Sur1p; CSH1 has a paralog, SUR1, that arose from the whole genome duplication
331	YBR162C	TOS1	1.78523	0.0575111	0.392785	0.847949	5.04205e-06	0.000695997	3.32351	3.09177e-24	2.10393e-22	Covalently-bound cell wall protein of unknown function; identified as a cell cycle regulated SBF target gene; deletion mutants are highly resistant to treatment with beta-1,3-glucanase; has sequence similarity to YJL171C
332	YBR162W-A	YSY6	0.727353	0.0454472	NA	0.71184	0.00054703	0.0241218	2.16797	2.56159e-18	9.60511e-17	Protein of unknown function; expression suppresses a secretory pathway mutation in E. coli; has similarity to the mammalian RAMP4 protein involved in secretion
333	YBR163W	EXO5	0.332478	0.224118	NA	0.0778471	0.681138	0.8937	0.339068	0.051778	0.0950068	Mitochondrial 5'-3' exonuclease and sliding exonuclease; required for mitochondrial genome maintenance; distantly related to the RecB nuclease domain of bacterial RecBCD recombinases; may be regulated by the transcription factor Ace2
334	YBR164C	ARL1	-0.128769	0.458236	NA	-0.0594246	0.713904	0.902323	0.729624	1.61639e-05	9.40818e-05	Soluble GTPase with a role in regulation of membrane traffic; regulates potassium influx; role in membrane organization at trans-Golgi network; G protein of the Ras superfamily, similar to ADP-ribosylation factor
335	YBR165W	UBS1	-0.264097	0.122665	NA	-0.313688	0.0683923	0.392246	-0.3148	0.0657938	0.116087	Ubiquitin-conjugating enzyme suppressor that regulates Cdc34p; functions as a general positive regulator of Cdc34p activity; nuclear protein that may represent a link between nucleocytoplasmic transport and ubiquitin ligase activity
336	YBR166C	TYR1	0.302609	0.158707	NA	-0.0129894	0.935469	0.978344	0.726362	0.0010319	0.00355711	Prephenate dehydrogenase involved in tyrosine biosynthesis; expression is dependent on phenylalanine levels
337	YBR167C	POP7	0.0199612	0.911014	NA	-0.0816157	0.645421	0.876946	0.0010934	0.994792	0.995876	Subunit of RNase MRP, nuclear RNase P and telomerase; forms a soluble heterodimer with Pop6p that binds P3 domain of RNase MRP and RNase P RNAs; RNase MRP cleaves pre-rRNA, nuclear RNase P cleaves tRNA precursors to generate mature 5' ends and facilitates turnover of nuclear RNAs, while telomerase replenishes telomeric DNA
338	YBR168W	PEX32	-0.396168	0.0231673	NA	-0.187989	0.347553	0.719652	-0.229503	0.239051	0.331151	Peroxisomal integral membrane protein; involved in negative regulation of peroxisome size; partially functionally redundant with Pex31p; genetic interactions suggest action at a step downstream of steps mediated by Pex28p and Pex29p
339	YBR169C	SSE2	-0.503632	0.0434581	0.382042	-0.487002	0.0197223	0.222824	-0.496114	0.0735496	0.127326	Member of Hsp110 subclass of the heat shock protein 70 (HSP70) family; serves as nucleotide exchange factor to load ATP onto the SSA class of cytosolic Hsp70s; may be involved in protein folding; localized to the cytoplasm; SSE2 has a paralog, SSE1, that arose from the whole genome duplication
340	YBR170C	NPL4	-0.191196	0.375933	NA	-0.072606	0.658943	0.882648	-0.105075	0.603759	0.69404	Substrate-recruiting cofactor of the Cdc48p-Npl4p-Ufd1p segregase; assists Cdc48p in the dislocation of misfolded, polyubiquitinated ERAD substrates that are subsequently delivered to the proteasome for degradation; also involved in the regulated destruction of resident ER membrane proteins, such as HMG-CoA reductase (Hmg1/2p) and cytoplasmic proteins (Fbp1p); role in mobilizing membrane bound tr…
341	YBR171W	SEC66	-0.0773389	0.653341	NA	-0.0490556	0.763502	0.921284	0.663153	0.00013019	0.000588685	Non-essential subunit of Sec63 complex; with Sec61 complex, Kar2p/BiP and Lhs1p forms a channel competent for SRP-dependent and post-translational SRP-independent protein targeting and import into the ER; other members are Sec63p, Sec62p, and Sec72p
342	YBR172C	SMY2	-0.136889	0.490995	0.752373	-0.0809959	0.670739	0.888729	-0.28448	0.137239	0.211834	GYF domain protein; involved in COPII vesicle formation; interacts with the Sec23p/Sec24p subcomplex; overexpression suppresses the temperature sensitivity of a myo2 mutant; similar to S. pombe Mpd2; SMY2 has a paralog, SYH1, that arose from the whole genome duplication
343	YBR173C	UMP1	-0.0988318	0.691963	NA	0.216958	0.281743	0.680981	0.0234526	0.891767	0.921526	Chaperone required for correct maturation of the 20S proteasome; short-lived chaperone; may inhibit premature dimerization of proteasome half-mers; degraded by proteasome upon completion of its assembly
344	YBR175W	SWD3	-0.107794	0.733401	NA	0.0469283	0.813636	0.941583	-0.510674	0.0314976	0.0628584	Essential subunit of the COMPASS (Set1C) complex; COMPASS methylates histone H3 on lysine 4 and is required in transcriptional silencing near telomeres; WD40 beta propeller superfamily member and ortholog of mammalian WDR5
345	YBR176W	ECM31	-0.0795475	0.72335	NA	-0.00253928	0.99054	0.997873	0.149272	0.477397	0.580634	Ketopantoate hydroxymethyltransferase; required for pantothenic acid biosynthesis, converts 2-oxoisovalerate into 2-dehydropantoate
346	YBR177C	EHT1	0.0330915	0.865995	0.936149	0.286184	0.122843	0.493882	0.543812	0.0007381	0.00265735	Acyl-coenzymeA:ethanol O-acyltransferase; plays a minor role in medium-chain fatty acid ethyl ester biosynthesis; possesses short-chain esterase activity; localizes to lipid particles and the mitochondrial outer membrane; EHT1 has a paralog, EEB1, that arose from the whole genome duplication
347	YBR179C	FZO1	-0.0259077	0.906159	0.953085	-0.0287005	0.895878	0.960716	-0.666163	0.00329681	0.00940093	Mitofusin; integral membrane protein involved in mitochondrial outer membrane tethering and fusion; role in mitochondrial genome maintenance; efficient tethering and degradation of Fzo1p requires an intact N-terminal GTPase domain; targeted for destruction by the ubiquitin ligase SCF-Mdm30p and the cytosolic ubiquitin-proteasome system
348	YBR181C	RPS6B	0.0959528	0.553585	0.794288	0.163358	0.315808	0.698627	0.822667	0.011005	0.0260008	Protein component of the small (40S) ribosomal subunit; homologous to mammalian ribosomal protein S6, no bacterial homolog; phosphorylated on S233 by Ypk3p in a TORC1-dependent manner, and on S232 in a TORC1/2-dependent manner by Ypk1/2/3p; RPS6B has a paralog, RPS6A, that arose from the whole genome duplication
349	YBR182C	SMP1	1.25766	0.0265919	NA	0.621706	0.0141045	0.188975	1.88566	6.34398e-07	5.10482e-06	MADS-box transcription factor involved in osmotic stress response; SMP1 has a paralog, RLM1, that arose from the whole genome duplication
350	YBR183W	YPC1	0.151738	0.37454	NA	0.00319696	0.984188	0.995857	-0.348925	0.0248212	0.0515697	Alkaline ceramidase; also has reverse (CoA-independent) ceramide synthase activity; catalyzes both breakdown and synthesis of phytoceramide; overexpression confers fumonisin B1 resistance; YPC1 has a paralog, YDC1, that arose from the whole genome duplication
351	YBR184W	NA	-0.234741	0.445302	NA	-0.164676	0.557456	0.841269	0.197587	0.370832	0.475355	Putative protein of unknown function; YBR184W is not an essential gene
352	YBR185C	MBA1	-0.286389	0.0929058	NA	-0.299102	0.159655	0.542887	0.0524869	0.748288	0.808519	Membrane-associated mitochondrial ribosome receptor; forms a complex with Mdm38p that may facilitate recruitment of mRNA-specific translational activators to ribosomes; possible role in protein export from the matrix to inner membrane
353	YBR186W	PCH2	0.101065	0.733745	NA	0.210523	0.505121	0.809604	-0.106601	0.713611	0.782615	Hexameric ring ATPase that remodels chromosome axis protein Hop1p; nucleolar component of the pachytene checkpoint, which prevents chromosome segregation when recombination and chromosome synapsis are defective; also represses meiotic interhomolog recombination in rDNA; required for meiotic double-stranded break formation
354	YBR187W	GDT1	0.0727397	0.67889	NA	0.0180113	0.923294	0.973264	0.458688	0.0118701	0.0276535	Calcium transporter localized to the cis- and medial-Golgi apparatus; required for protein glycosylation; GFP-fusion protein localizes to the vacuole; TMEM165, a human gene which causes Congenital Disorders of Glycosylation is orthologous and functionally complements the null allele; expression pattern and physical interactions suggest a possible role in ribosome biogenesis; expression reduced in…
355	YBR188C	NTC20	-0.00341027	0.986838	NA	-0.130173	0.510643	0.812821	0.102324	0.614566	0.702361	Member of the NineTeen Complex (NTC); this complex contains Prp19p and stabilizes U6 snRNA in catalytic forms of the spliceosome containing U2, U5, and U6 snRNAs
356	YBR189W	RPS9B	0.379895	0.142828	0.48441	0.198543	0.260879	0.653526	1.22862	0.000699323	0.00254602	Protein component of the small (40S) ribosomal subunit; homologous to mammalian ribosomal protein S9 and bacterial S4; RPS9B has a paralog, RPS9A, that arose from the whole genome duplication
357	YBR191W	RPL21A	0.381015	0.118431	0.447668	0.253856	0.0999559	0.453912	1.13747	0.000512517	0.00194961	Ribosomal 60S subunit protein L21A; homologous to mammalian ribosomal protein L21, no bacterial homolog; RPL21A has a paralog, RPL21B, that arose from the whole genome duplication
358	YBR192W	RIM2	0.0646084	0.675041	NA	0.0679271	0.690137	0.896083	0.365092	0.0307298	0.0615763	Mitochondrial pyrimidine nucleotide transporter; imports pyrimidine nucleoside triphosphates and exports pyrimidine nucleoside monophosphates; member of the mitochondrial carrier family
359	YBR193C	MED8	-0.285614	0.187392	NA	-0.299743	0.106356	0.461603	-0.647261	0.00084832	0.00299356	Subunit of the RNA polymerase II mediator complex; associates with core polymerase subunits to form the RNA polymerase II holoenzyme; essential for transcriptional regulation
360	YBR194W	AIM4	-0.300092	0.344288	NA	-0.104961	0.689212	0.896083	0.0678411	0.812655	0.859761	Protein proposed to be associated with the nuclear pore complex; null mutant is viable, displays elevated frequency of mitochondrial genome loss and is sensitive to freeze-thaw stress
361	YBR195C	MSI1	0.028513	0.871576	NA	0.118669	0.508774	0.811928	-0.0274814	0.850539	0.890297	Subunit of chromatin assembly factor I (CAF-1); chromatin assembly by CAF-1 affects multiple processes including silencing at telomeres, mating type loci, and rDNA; maintenance of kinetochore structure; deactivation of DNA damage checkpoint after DNA repair; chromatin dynamics during transcription; and repression of divergent noncoding transcription; Msi1p localizes to nucleus and cytoplasm and i…
362	YBR196C	PGI1	0.264777	0.349738	0.648465	0.318851	0.08821	0.43135	1.14477	3.43053e-10	5.09349e-09	Glycolytic enzyme phosphoglucose isomerase; catalyzes the interconversion of glucose-6-phosphate and fructose-6-phosphate; required for cell cycle progression and completion of the gluconeogenic events of sporulation
363	YBR196C-B	NA	-0.0295973	0.964222	NA	0.146781	0.817835	0.942046	0.242666	0.664318	0.744403	Putative protein of unknown function; identified by expression profiling and mass spectrometry
364	YBR197C	NA	-0.117669	0.691826	NA	-0.0132349	0.945664	0.982701	-0.901077	0.000254325	0.00105322	Protein of unknown function; green fluorescent protein (GFP)-fusion protein localizes to the cytoplasm and nucleus; YBR197C is not an essential gene; relative distribution to the nucleus increases upon DNA replication stress; YBR197C has a paralog, YPL077C, that arose from the whole genome duplication
365	YBR198C	TAF5	0.140183	0.366016	0.658779	0.169633	0.290678	0.686262	0.176075	0.314353	0.414227	Subunit (90 kDa) of TFIID and SAGA complexes; involved in RNA polymerase II transcription initiation and in chromatin modification
366	YBR199W	KTR4	-0.069191	0.659026	0.842595	-0.0861686	0.555643	0.840026	-0.159797	0.235092	0.326651	Glycosyltransferase involved in protein glycosylation; transfers GDP-mannose to methyl-alpha-mannoside in vitro; member of the KRE2/MNT1 mannosyltransferase family of type II membrane proteins with a short cytoplasmic N-terminus, a membrane-spanning region and a highly conserved catalytic lumenal domain
367	YBR200W	BEM1	-0.105492	0.569878	0.804935	-0.0847304	0.607114	0.866072	-0.695866	0.00423802	0.0116277	Protein containing SH3-domains; involved in establishing cell polarity and morphogenesis; functions as a scaffold protein for complexes that include Cdc24p, Ste5p, Ste20p, and Rsr1p
368	YBR201C-A	NA	-0.0672497	0.808184	NA	0.267132	0.131983	0.506146	-2.02115	9.01875e-10	1.24903e-08	Putative protein of unknown function
369	YBR201W	DER1	-0.143933	0.406353	NA	-0.140244	0.420913	0.767035	-0.372889	0.0872389	0.147097	ER membrane protein that promotes export of misfolded polypeptides; required for ER-associated protein degradation of misfolded or unassembled proteins; initiates export of aberrant polypeptides from ER lumen by threading them into ER membrane and routing them to Hrd1p for ubiquitylation; function normally requires N-terminal acetylation by NatB; N- and C- termini protrude into cytoplasm; similar…
370	YBR202W	MCM7	0.40472	0.0594904	0.392785	0.415564	0.0261511	0.25459	0.235989	0.269461	0.364787	Component of the Mcm2-7 hexameric helicase complex; MCM2-7 primes origins of DNA replication in G1 and becomes an active ATP-dependent helicase that promotes DNA melting and elongation in S-phase; forms an Mcm4p-6p-7p subcomplex
371	YBR203W	COS111	-0.130976	0.544076	0.788107	0.0437357	0.817883	0.942046	-0.823546	0.00697664	0.0177951	Protein required for antifungal drug ciclopirox olamine resistance; not related to the subtelomerically-encoded COS family; the authentic, non-tagged protein is detected in highly purified mitochondria in high-throughput studies
372	YBR204C	LDH1	-0.270332	0.111215	NA	-0.406443	0.0290085	0.268057	-0.663198	3.35684e-05	0.000179795	Serine hydrolase; exhibits active esterase plus weak triacylglycerol lipase activities; proposed role in lipid homeostasis, regulating phospholipid and non-polar lipid levels and required for mobilization of LD-stored lipids; localizes to the lipid droplet (LD) surface; contains a classical serine containing catalytic triad (GxSxG motif)
373	YBR205W	KTR3	-0.203496	0.248403	NA	-0.270275	0.141575	0.519635	0.235236	0.118547	0.189017	Putative alpha-1,2-mannosyltransferase; involved in O- and N-linked protein glycosylation; member of the KRE2/MNT1 mannosyltransferase family; Svp26p mediates uptake of Ktr3p into COPII vesicles; relocalizes from nucleus to vacuole upon DNA replication stress
374	YBR207W	FTH1	0.220624	0.316629	0.624017	-0.201136	0.248886	0.644095	0.138628	0.460372	0.565161	Putative high affinity iron transporter; involved in transport of intravacuolar stores of iron; forms complex with Fet5p; expression is regulated by iron; proposed to play indirect role in endocytosis; protein abundance increases in response to DNA replication stress
375	YBR208C	DUR1,2	0.164424	0.413426	0.690444	2.0418	0.00335846	0.0787738	0.824422	0.0478813	0.0891627	Urea amidolyase; contains both urea carboxylase and allophanate hydrolase activities, degrades urea to CO2 and NH3; expression sensitive to nitrogen catabolite repression and induced by allophanate, an intermediate in allantoin degradation; protein abundance increases in response to DNA replication stress
376	YBR210W	ERV15	0.190771	0.445882	NA	-0.0910572	0.722114	0.905099	0.0841096	0.667594	0.746406	Protein involved in export of proteins from the endoplasmic reticulum; ERV15 has a paralog, ERV14, that arose from the whole genome duplication
377	YBR211C	AME1	-0.11188	0.569711	NA	-0.394095	0.0513932	0.345381	-0.428638	0.0265164	0.0544554	Essential kinetochore protein associated with microtubules and SPBs; component of the kinetochore sub-complex COMA (Ctf19p, Okp1p, Mcm21p, Ame1p); involved in spindle checkpoint maintenance; orthologous to human centromere constitutive-associated network (CCAN) subunit CENP-U and fission yeast Mis17; relative distribution to the nucleus increases upon DNA replication stress
378	YBR212W	NGR1	0.124298	0.600732	0.821589	-0.182839	0.319469	0.699051	-1.18017	2.27978e-11	4.04056e-10	RNA binding protein that negatively regulates growth rate; interacts with the 3' UTR of the mitochondrial porin (POR1) mRNA and enhances its degradation; overexpression impairs mitochondrial function; interacts with Dhh1p to mediate POR1 mRNA decay; expressed in stationary phase
379	YBR213W	MET8	-0.105094	0.710294	NA	0.468393	0.0342539	0.291083	-0.533436	0.0370447	0.0721266	Bifunctional dehydrogenase and ferrochelatase; involved in the biosynthesis of siroheme, a prosthetic group used by sulfite reductase; required for sulfate assimilation and methionine biosynthesis
380	YBR214W	SDS24	-0.219091	0.368076	0.660221	-0.1041	0.550039	0.835441	-0.918826	7.2257e-05	0.000353086	Protein involved in cell separation during budding; one of two S. cerevisiae homologs (Sds23p and Sds24p) of the S. pombe Sds23 protein, which is implicated in APC/cyclosome regulation; may play an indirect role in fluid-phase endocytosis; protein abundance increases in response to DNA replication stress; SDS24 has a paralog, SDS23, that arose from the whole genome duplication
381	YBR215W	HPC2	0.078107	0.634143	NA	0.11158	0.483502	0.796677	0.162873	0.29312	0.390355	Subunit of the HIR complex; HIR is a nucleosome assembly complex involved in regulation of histone gene transcription; mutants display synthetic defects with subunits of FACT, a complex that allows passage of RNA Pol II through nucleosomes
382	YBR216C	YBP1	-0.348903	0.0371645	NA	-0.382285	0.148449	0.526544	0.0296885	0.884843	0.915744	Protein involved in cellular response to oxidative stress; required for oxidation of specific cysteine residues of transcription factor Yap1p, resulting in nuclear localization of Yap1p in response to stress; YBP1 has a paralog, YBP2, that arose from the whole genome duplication
383	YBR217W	ATG12	-0.0664046	0.719564	NA	-0.0554209	0.768832	0.925124	-0.152624	0.401577	0.5071	Ubiquitin-like modifier involved in autophagy and the Cvt pathway; conserved; conjugated to Atg5p to form a complex involved in Atg8p lipidation; Atg5p-Atg12p conjugate enhances E2 activity of Atg3p by rearranging its catalytic site, also forms a complex with Atg16p; the Atg5-Atg12/Atg16 complex binds to membranes and is essential for autophagosome formation
384	YBR218C	PYC2	0.0305099	0.840064	0.92141	-0.0421708	0.786469	0.931149	-0.22008	0.249782	0.342488	Pyruvate carboxylase isoform; cytoplasmic enzyme that converts pyruvate to oxaloacetate; differentially regulated than isoform Pyc1p; mutations in the human homolog are associated with lactic acidosis; PYC2 has a paralog, PYC1, that arose from the whole genome duplication
385	YBR219C	NA	-0.779874	0.0499795	NA	0.299305	0.451678	0.783647	0.601263	0.0416753	0.0795684	Putative protein of unknown function; YBR219C is not an essential gene
386	YBR220C	NA	0.119507	0.573723	NA	0.216928	0.315258	0.698627	0.25674	0.183967	0.268402	Putative protein of unknown function; YBR220C is not an essential gene
387	YBR221C	PDB1	0.209434	0.273174	0.589375	-0.131993	0.414944	0.763153	0.250135	0.0633398	0.112611	E1 beta subunit of the pyruvate dehydrogenase (PDH) complex; PDH is an evolutionarily conserved multi-protein complex found in mitochondria
388	YBR222C	PCS60	0.0465042	0.796385	0.907421	0.176036	0.332561	0.707479	-2.02946	2.26141e-30	2.1127e-28	Oxalyl-CoA synthetase; capable of catalyzing conversion of oxalate to oxalyl-CoA; catalyzes first step in pathway of oxalate degradation that functions to protect yeast from inhibitory effects of oxalate; peroxisomal protein that binds mRNA; localizes to both peroxisomal peripheral membrane and matrix, expression is highly inducible by oleic acid; similar to E. coli long chain acyl-CoA synthetase
389	YBR223C	TDP1	0.0348635	0.836122	NA	-0.00335273	0.985939	0.995882	-0.66639	3.0547e-05	0.000164912	Tyrosyl-DNA phosphodiesterase I; hydrolyzes 3' and 5'-phosphotyrosyl bonds; involved in the repair of DNA lesions created by topoisomerase I and topoisomerase II; mutations in human homolog result in the neurodegenerative disease SCAN1
390	YBR225W	NA	-0.0442798	0.814404	NA	-0.0663022	0.703832	0.899286	-0.418023	0.0139378	0.0315504	Putative protein of unknown function; non-essential gene identified in a screen for mutants affected in mannosylphophorylation of cell wall components
391	YBR227C	MCX1	0.0435953	0.807875	NA	0.130347	0.446945	0.781801	0.103695	0.500039	0.601006	Non-proteolytic ATPase of the AAA family; stimulates incorporation of the pyridoxal phosphate cofactor into Hem1p (5-aminolevulinic acid synthase); localized to the mitochondrial matrix; ortholog of vertebrate CLPX, which promotes erythropoiesis
392	YBR228W	SLX1	-0.135601	0.494575	NA	-0.104773	0.530443	0.824303	-0.587575	0.00322805	0.00925273	Endonuclease involved in DNA recombination and repair; subunit of a complex, with Slx4p, that hydrolyzes 5' branches from duplex DNA in response to stalled or converging replication forks; function overlaps with that of Sgs1p-Top3p
393	YBR229C	ROT2	-0.25824	0.144267	NA	-0.296734	0.0772967	0.412449	-0.365161	0.0112797	0.0265246	Glucosidase II catalytic subunit; required to trim the final glucose in N-linked glycans; required for normal cell wall synthesis; mutations in rot2 suppress tor2 mutations, and are synthetically lethal with rot1 mutations
394	YBR230C	OM14	0.113812	0.515157	0.770121	-0.0858928	0.660641	0.884062	-1.81163	1.44643e-11	2.66647e-10	Mitochondrial outer membrane receptor for cytosolic ribosomes; integral protein of the outer membrane that interacts with the nascent chain-associated complex (NAC) bound to ribosomes, contributing to co-translational mitochondrial import; interacts with porin (Por1p) and Om45p; abundance is decreased in cells grown in glucose relative to other carbon sources
395	YBR230W-A	NA	0.45838	0.126655	NA	0.364734	0.120798	0.491395	0.747341	0.00382999	0.0106782	Putative protein of unknown function; YBR230W-A has a paralog, COQ8, that arose from the whole genome duplication
396	YBR231C	SWC5	-0.111401	0.727268	NA	0.174426	0.405155	0.756044	-0.418569	0.0197303	0.0426485	Component of the SWR1 complex; complex exchanges histone variant H2AZ (Htz1p) for chromatin-bound histone H2A; protein abundance increases in response to DNA replication stress; relocalizes to the cytosol in response to hypoxia
397	YBR233W	PBP2	0.0789811	0.658472	NA	0.507715	0.0117133	0.170803	0.703451	0.0109038	0.0258058	RNA binding protein; has similarity to mammalian heterogeneous nuclear RNP K protein, involved in the regulation of telomere position effect and telomere length; relative distribution to the nucleus increases upon DNA replication stress
398	YBR233W-A	DAD3	0.0691482	0.722698	NA	0.15451	0.447019	0.781801	0.317827	0.0908336	0.15196	Essential subunit of the Dam1 complex (aka DASH complex); complex couples kinetochores to the force produced by MT depolymerization thereby aiding in chromosome segregation; is transferred to the kinetochore prior to mitosis
399	YBR234C	ARC40	-0.287472	0.252318	0.579248	-0.186605	0.300951	0.692794	-0.373512	0.0656982	0.115955	Subunit of the ARP2/3 complex; ARP2/3 is required for the motility and integrity of cortical actin patches
400	YBR235W	VHC1	-0.0331301	0.862203	NA	0.032777	0.855038	0.948474	-0.480881	0.000604846	0.00224506	Vacuolar membrane cation-chloride cotransporter (CCC); likely mediates K+ and Cl- cotransport into the vacuole; has a role in potassium homeostasis and salt tolerance; localizes to sites of contact between the vacuole and mitochondria (vCLAMPs); similar to mammalian electroneutral Na(+)-(K+)-C1- cotransporter family
401	YBR236C	ABD1	-0.193912	0.305933	NA	-0.239115	0.240158	0.637093	0.161157	0.44311	0.548323	Methyltransferase; catalyzes the transfer of a methyl group from S-adenosylmethionine to the GpppN terminus of capped mRNA; nuclear protein that relocalizes to the cytosol in response to hypoxia
402	YBR237W	PRP5	-0.0780171	0.618462	0.828523	-0.175076	0.245926	0.64218	-0.571684	0.000300161	0.00121833	RNA helicase in the DEAD-box family; necessary for prespliceosome formation, bridges U1 and U2 snRNPs and enables stable U2 snRNP association with intron RNA
403	YBR238C	NA	0.771433	0.138773	NA	0.32764	0.613612	0.868798	1.10858	0.0208205	0.044568	Mitochondrial membrane protein; not required for respiratory growth but causes a synthetic respiratory defect in combination with rmd9 mutations; transcriptionally up-regulated by TOR; deletion increases life span; YBR238C has a paralog, RMD9, that arose from the whole genome duplication
404	YBR239C	ERT1	-0.0930465	0.726076	NA	0.0375447	0.852273	0.948474	-0.818451	0.00013216	0.000596124	Transcriptional regulator; involved in regulation of gluconeogenesis and fermentable carbon utilization; GFP-fusion protein localizes to cytoplasm, nucleus; null mutation affects periodicity of transcriptional and metabolic oscillation; plays role in restricting Ty1 transposition; member of the zinc cluster family of proteins, similar to Rds2p
405	YBR240C	THI2	0.112354	0.617497	0.828487	0.328387	0.0530761	0.349087	-2.1806	9.70127e-12	1.82503e-10	Transcriptional activator of thiamine biosynthetic genes; interacts with regulatory factor Thi3p to control expression of thiamine biosynthetic genes with respect to thiamine availability; acts together with Pdc2p to respond to thiaminediphosphate demand, possibly as related to carbon source availability; zinc finger protein of the Zn(II)2Cys6 type
406	YBR241C	NA	-0.0603042	0.830326	0.916748	-0.260473	0.142835	0.519635	-1.39212	2.44767e-14	6.33405e-13	Putative transporter, member of the sugar porter family; green fluorescent protein (GFP)-fusion protein localizes to the vacuolar membrane; YBR241C is not an essential gene; YBR241C has a paralog, VPS73, that arose from the whole genome duplication
407	YBR242W	NA	0.0715539	0.71384	NA	-0.0729192	0.724259	0.905518	-0.385248	0.0601539	0.107897	Putative protein of unknown function; green fluorescent protein (GFP)-fusion protein localizes to the cytoplasm and nucleus; YBR242W is not an essential gene; YBR242W has a paralog, YGL101W, that arose from the whole genome duplication
408	YBR243C	ALG7	0.0651471	0.831175	NA	-0.202131	0.346673	0.719652	1.13344	1.67631e-06	1.24358e-05	UDP-N-acetyl-glucosamine-1-P transferase; transfers Glc-Nac-P from UDP-GlcNac to Dol-P in the ER in the first step of the dolichol pathway of protein asparagine-linked glycosylation; inhibited by tunicamycin; human homolog DPAGT1 can complement yeast ALG7 mutant
409	YBR244W	GPX2	0.0173129	0.939744	NA	-0.10211	0.634249	0.875193	1.38884	1.53991e-08	1.71474e-07	Phospholipid hydroperoxide glutathione peroxidase; protects cells from phospholipid hydroperoxides and nonphospholipid peroxides during oxidative stress; induced by glucose starvation; protein abundance increases in response to DNA replication stress
410	YBR245C	ISW1	0.0146525	0.915637	NA	0.157326	0.342089	0.714997	0.278885	0.0976223	0.160785	ATPase subunit of imitation-switch (ISWI) class chromatin remodelers; with Ioc3p forms Isw1a complex involved in repression of transcription initiation; with Ioc2p and Ioc4p forms Isw1b complex involved in regulation of transcription elongation; Isw1b recruited to ORFs by H3K36 methylation and acts with Chd1p to prevent trans-histone exchange over coding regions; Isw1p import into nucleus depends…
411	YBR246W	RRT2	-0.162646	0.369423	NA	-0.112572	0.510526	0.812821	-0.152026	0.347303	0.449585	Methylesterase performing penultimate step of diphthamide biosynthesis; hydrolyzes methylated diphthine to produce diphthine and allows Dph6-catalyzed amidation reaction to occur; deletion leads to resistance to sordarin and accumulation of methylatediphthine; WD40 domain-containing protein; involved in endosomal recycling; forms complex with Rtt10p that functions in retromer-mediated pathway for…
412	YBR247C	ENP1	0.124946	0.439959	NA	0.0809449	0.633004	0.875193	0.22384	0.350019	0.452464	Protein associated with U3 and U14 snoRNAs; required for pre-rRNA processing and 40S ribosomal subunit synthesis; localized in the nucleus and concentrated in the nucleolus; human BYSL functionally complements the heat sensitivity of an enp1 ts mutant
413	YBR248C	HIS7	-0.0577139	0.716241	0.865268	0.0155611	0.924573	0.974053	0.0159446	0.935096	0.954314	Imidazole glycerol phosphate synthase; glutamine amidotransferase:cyclase that catalyzes the fifth step of histidine biosynthesis and also produces 5-aminoimidazole-4-carboxamide ribotide (AICAR), a purine precursor
414	YBR249C	ARO4	0.782707	0.0265894	0.346147	0.449664	0.0101564	0.156375	0.875338	0.0107762	0.0255808	3-deoxy-D-arabino-heptulosonate-7-phosphate (DAHP) synthase; catalyzes the first step in aromatic amino acid biosynthesis and is feedback-inhibited by tyrosine or high concentrations of phenylalanine or tryptophan; relative distribution to the nucleus increases upon DNA replication stress
415	YBR250W	SPO23	-0.015302	0.943421	NA	-0.168615	0.516517	0.8149	-0.448261	0.0298199	0.0599881	Protein of unknown function; associates with meiosis-specific protein Spo1p
416	YBR251W	MRPS5	-0.163281	0.36405	NA	-0.122664	0.479751	0.796137	-0.102121	0.560456	0.656166	Mitochondrial ribosomal protein of the small subunit
417	YBR252W	DUT1	0.279835	0.0860301	NA	0.346749	0.0922528	0.439877	0.737631	1.05347e-05	6.44475e-05	Deoxyuridine triphosphate diphosphatase (dUTPase); catalyzes hydrolysis of dUTP to dUMP and PPi, thereby preventing incorporation of uracil into DNA during replication; critical for the maintenance of genetic stability; also has diphosphatase activity on deoxyinosine triphosphate; human homolog DUT allows growth of yeast haploid dut1 null mutant after sporulation of heterozygous diploid
418	YBR253W	SRB6	0.1829	0.282836	NA	0.271073	0.17026	0.560616	0.238189	0.135463	0.209563	Subunit of the RNA polymerase II mediator complex; associates with core polymerase subunits to form the RNA polymerase II holoenzyme; essential for transcriptional regulation
419	YBR254C	TRS20	-0.0325242	0.852933	NA	0.159282	0.483317	0.796677	0.352251	0.0388825	0.0751738	Core component of transport protein particle (TRAPP) complexes I-III; TRAPPs are multimeric guanine nucleotide-exchange factors for GTPase Ypt1p, regulating ER-Golgi traffic (TRAPPI), intra-Golgi traffic (TRAPPII), endosome-Golgi traffic (TRAPPII and III) and autophagy (TRAPPIII); mutation leads to defects in endocytic recycling, block in sporulation/meiosis; mutations in human homolog TRAPPC2 ca…
420	YBR255C-A	NA	0.00818591	0.956406	NA	0.0345534	0.844567	0.947422	-0.324892	0.256535	0.349831	Putative protein of unknown function; may interact with respiratory chain complexes III (ubiquinol-cytochrome c reductase) or IV (cytochrome c oxidase); identified by sequence comparison with hemiascomycetous yeast species
421	YBR255W	MTC4	-0.0648898	0.697201	NA	-0.0726341	0.629282	0.873815	-0.517583	0.000290981	0.00118719	Protein of unknown function; required for normal growth rate at 15 degrees C; green fluorescent protein (GFP)-fusion protein localizes to the cytoplasm in a punctate pattern; mtc4 is synthetically sick with cdc13-1
422	YBR256C	RIB5	0.22585	0.270777	0.588506	0.00729963	0.965748	0.989162	0.410864	0.0154786	0.0345977	Riboflavin synthase; catalyzes the last step of the riboflavin biosynthesis pathway
423	YBR257W	POP4	-0.174908	0.294688	NA	-0.166315	0.414372	0.762611	0.130861	0.457474	0.562856	Subunit of both RNase MRP and nuclear RNase P; RNase MRP cleaves pre-rRNA, while nuclear RNase P cleaves tRNA precursors to generate mature 5' ends and facilitates turnover of nuclear RNAs; binds to the RPR1 RNA subunit in RNase P
424	YBR258C	SHG1	-0.0660518	0.763265	NA	0.0742418	0.731158	0.907077	0.373189	0.0818219	0.139073	Subunit of the COMPASS (Set1C) complex; COMPASS methylates histone H3 on lysine 4 and is required in transcriptional silencing near telomeres
425	YBR259W	NA	-0.412024	0.0242577	NA	-0.333783	0.154909	0.536007	0.0103252	0.95695	0.969981	Protein of unknown function; YBR259W is not an essential gene; forms cytoplasmic foci upon DNA replication stress
426	YBR260C	RGD1	-0.145049	0.366052	NA	-0.0440375	0.789726	0.931914	-0.0992619	0.543097	0.639921	GTPase-activating protein (RhoGAP) for Rho3p and Rho4p; possibly involved in control of actin cytoskeleton organization
427	YBR261C	TAE1	0.0862603	0.668222	NA	0.365303	0.0672096	0.390957	0.659793	8.68622e-05	0.000408519	AdoMet-dependent proline methyltransferase; catalyzes the dimethylation of ribosomal proteins Rpl12 and Rps25 at N-terminal proline residues; has a role in protein synthesis; fusion protein localizes to the cytoplasm
428	YBR262C	MIC12	0.418998	0.0246973	0.339249	0.421665	0.0222833	0.233953	0.167065	0.283377	0.38032	Component of the MICOS complex; MICOS (formerly MINOS or MitOS) is a mitochondrial inner membrane complex that extends into the intermembrane space and has a role in the maintenance of crista junctions, inner membrane architecture, and formation of contact sites to the outer membrane; forms a subcomplex with Mic10p and Mic27p whose assembly and stability requires cardiolipin
429	YBR263W	SHM1	0.104307	0.460415	0.728991	0.00242633	0.986208	0.995882	-0.098718	0.439241	0.544801	Mitochondrial serine hydroxymethyltransferase; converts serine to glycine plus 5,10 methylenetetrahydrofolate; involved in generating precursors for purine, pyrimidine, amino acid, and lipid biosynthesis; reverse reaction generates serine
430	YBR264C	YPT10	-0.0998639	0.647174	NA	0.0593477	0.759199	0.919715	-0.227161	0.34509	0.44693	Rab family GTP-binding protein; contains the PEST signal sequence specific for proteolytic enzymes; may be involved in vesicular transport; overexpression leads to accumulation of Golgi-like cisternae with budding vesicles
431	YBR265W	TSC10	0.188466	0.190381	NA	0.103607	0.501748	0.808592	-0.138399	0.385651	0.49104	3-ketosphinganine reductase; catalyzes the second step in phytosphingosine synthesis; essential for growth in the absence of exogenous dihydrosphingosine or phytosphingosine; localized to lipid droplets; member of short chain dehydrogenase/reductase protein family
432	YBR267W	REI1	0.086838	0.631327	NA	0.285212	0.10154	0.456516	-0.010512	0.941187	0.958872	Cytoplasmic pre-60S factor; required for the correct recycling of shuttling factors Alb1, Arx1 and Tif6 at the end of the ribosomal large subunit biogenesis; involved in bud growth in the mitotic signaling network
433	YBR268W	MRPL37	0.183614	0.372728	NA	0.411687	0.0470754	0.335579	0.337244	0.0760869	0.131265	Mitochondrial ribosomal protein of the large subunit
434	YBR269C	SDH8	-0.14277	0.586686	0.814996	-0.105322	0.561618	0.84235	-0.971351	1.2552e-05	7.504e-05	Protein required for assembly of succinate dehydrogenase; interacts with flavinylated Sdh1p and may function as a chaperone for free Sdh1p, protecting its FAD cofactor from redox reactions before assembly of the complex; soluble protein of the mitochondrial matrix; respiratory defect of null mutant is functionally complemented by Drosophila and human orthologs
435	YBR270C	BIT2	-0.0346951	0.882839	NA	0.127289	0.433365	0.774436	-0.843003	0.000548985	0.00207072	Subunit of TORC2 membrane-associated complex; involved in regulation of actin cytoskeletal dynamics during polarized growth and cell wall integrity; interacts with Slm1p and Slm2p, homologous PH domain-containing TORC2 substrates; BIT2 has a paralog, BIT61, that arose from the whole genome duplication
436	YBR271W	EFM2	0.195751	0.242808	NA	0.134071	0.434852	0.775193	0.0217029	0.895843	0.925044	S-adenosylmethionine-dependent methyltransferase; seven-beta-strand lysine methyltransferase which dimethylates translation elongation factor EF2 (Eft1p and Eft2p) at lysine 613 and methylates EF3 (Yef3p) at lysine 187; green fluorescent protein (GFP)-fusion protein localizes to the cytoplasm; involved in regulation of translational termination; predicted involvement in ribosome biogenesis
437	YBR272C	HSM3	-0.151672	0.372152	NA	-0.240315	0.320546	0.700447	-0.102995	0.535429	0.633459	Proteasome-interacting protein; involved in the assembly of the base subcomplex of the 19S proteasomal regulatory particle (RP); involved in DNA mismatch repair during slow growth; weak similarity to Msh1p; related to human 19S subunit S5b; structural study suggests Hsm3p is a scaffold protein for Rpt1p-Rpt2p complex formation
438	YBR273C	UBX7	-0.0912168	0.658222	NA	-0.0352152	0.82569	0.943646	-0.515271	0.000861666	0.00303289	UBX (ubiquitin regulatory X) domain-containing protein; interacts with Cdc48p; UBX7 has a paralog, UBX6, that arose from the whole genome duplication
439	YBR274W	CHK1	-0.141668	0.413823	NA	-0.269991	0.238741	0.636391	-0.204199	0.236895	0.328743	Serine/threonine kinase and DNA damage checkpoint effector; mediates cell cycle arrest via phosphorylation of Pds1p; phosphorylated by checkpoint signal transducer Mec1p; homolog of S. pombe and mammalian Chk1 checkpoint kinase
440	YBR275C	RIF1	0.254065	0.211059	NA	0.463767	0.00816262	0.136755	0.399238	0.0151568	0.0340129	Protein that binds to the Rap1p C-terminus; acts synergistically with Rif2p to help control telomere length and establish telomeric silencing; involved in control of DNA replication; contributes to resection of DNA double strand breaks (DSBs); deletion results in telomere elongation
441	YBR276C	PPS1	0.0271016	0.873827	NA	-0.0279432	0.865643	0.951429	-0.00248644	0.98753	0.990585	Protein phosphatase; has specificity for serine, threonine, and tyrosine residues; has a role in the DNA synthesis phase of the cell cycle
442	YBR278W	DPB3	-0.063767	0.780837	NA	0.00678382	0.974007	0.990621	-0.358925	0.112295	0.180827	Third-largest subunit of DNA polymerase II (DNA polymerase epsilon); required to maintain fidelity of chromosomal replication and also for inheritance of telomeric silencing; stabilizes the interaction of Pol epsilon with primer-template DNA, positively affecting the processivity of the polymerase and exonuclease activities of Pol epsilon; mRNA abundance peaks at the G1/S boundary of the cell cyc…
443	YBR279W	PAF1	-0.00629723	0.971515	0.985458	0.15283	0.409987	0.75994	-0.0744608	0.555556	0.651676	Component of the Paf1p complex involved in transcription elongation; binds to and modulates the activity of RNA polymerases I and II; required for expression of a subset of genes, including cell cycle-regulated genes; involved in SER3 repression by helping to maintain SRG1 transcription-dependent nucleosome occupancy; homolog of human PD2/hPAF1
444	YBR280C	SAF1	-0.327315	0.320007	0.625487	-0.318722	0.0516021	0.346023	-1.89053	4.54786e-14	1.12918e-12	F-Box protein involved in proteasome-dependent degradation of Aah1p; involved in proteasome-dependent degradation of Aah1p during entry of cells into quiescence; interacts with Skp1
445	YBR281C	DUG2	-0.109636	0.533119	NA	0.0402928	0.820417	0.942265	0.0966675	0.585291	0.677615	Component of glutamine amidotransferase (GATase II); forms a complex with Dug3p to degrade glutathione (GSH) and other peptides containing a gamma-glu-X bond in an alternative pathway to GSH degradation by gamma-glutamyl transpeptidase (Ecm38p)
446	YBR282W	MRPL27	0.212281	0.255887	NA	0.203339	0.27105	0.667022	0.426634	0.00731925	0.0185403	Mitochondrial ribosomal protein of the large subunit; homolog of human Bcl-2 interacting protein BMRP
447	YBR283C	SSH1	0.0567377	0.803246	0.908085	-0.214485	0.204183	0.600158	0.591832	0.00706417	0.0179934	Subunit of the Ssh1 translocon complex; Sec61p homolog involved in co-translational pathway of protein translocation; not essential
448	YBR284W	NA	-0.193076	0.363905	NA	-0.625445	0.0115693	0.170522	-0.324682	0.11348	0.182424	Putative metallo-dependent hydrolase superfamily protein; similar to AMP deaminases but lacks key catalytic residues and does not rescue purine nucleotide metabolic defect of quadruple aah1 ade8 amd1 his1 mutant; null mutant exhibits longer telomeres, altered Ty mobility, decreased resistance to rapamycin and wortmannin; induced in response to hydrostatic pressure; not an essential gene; YBR284W …
449	YBR285W	NA	-0.421038	0.12109	NA	0.0462022	0.85458	0.948474	-0.958031	0.00637322	0.0165081	Putative protein of unknown function; YBR285W is not an essential gene
450	YBR286W	APE3	0.0808769	0.561448	0.797491	-0.368615	0.0296236	0.272142	-0.0550567	0.698498	0.771258	Vacuolar aminopeptidase Y; processed to mature form by Prb1p
451	YBR287W	NA	-0.114565	0.576654	0.806767	0.0279766	0.880359	0.95543	0.252194	0.237152	0.328934	Protein of unknown function; green fluorescent protein (GFP)-fusion protein localizes to the ER; YBR287W is not an essential gene
452	YBR288C	APM3	-0.0680963	0.742099	NA	-0.112817	0.566135	0.844757	0.633967	0.000273321	0.00112429	Mu3-like subunit of the clathrin associated protein complex (AP-3); functions in transport of alkaline phosphatase to the vacuole via the alternate pathway
453	YBR289W	SNF5	0.173653	0.320343	NA	0.301287	0.142462	0.519635	0.127221	0.51152	0.610634	Subunit of the SWI/SNF chromatin remodeling complex; involved in transcriptional regulation; functions interdependently in transcriptional activation with Snf2p and Snf6p; relocates to the cytosol under hypoxic conditions
454	YBR290W	BSD2	0.120366	0.473962	NA	0.11439	0.459816	0.787462	0.0221492	0.863834	0.900191	Heavy metal ion homeostasis protein; facilitates trafficking of Smf1p and Smf2p metal transporters to vacuole where they are degraded; acts as an adaptor protein with Rsp5p in the regulated endocytosis of Smf1p and is itself ubiquitylated by Rsp5p; controls metal ion transport, prevents metal hyperaccumulation, functions in copper detoxification
455	YBR291C	CTP1	-0.0340157	0.855748	NA	0.0158642	0.931713	0.97724	-0.541258	0.00412399	0.0113781	Mitochondrial inner membrane citrate transporter; member of the mitochondrial carrier family
456	YBR292C	NA	-0.593982	0.232494	NA	-0.860299	0.0924998	0.440673	-0.0683246	0.849273	0.889612	Dubious open reading frame; unlikely to encode a functional protein, based on available experimental and comparative sequence data; YBR292C is not an essential gene
457	YBR293W	VBA2	-0.188385	0.28983	NA	-0.242359	0.144968	0.520561	-0.219105	0.248983	0.341604	Permease of basic amino acids in the vacuolar membrane
458	YBR294W	SUL1	0.198036	0.722339	NA	-0.501644	0.326189	0.703526	-0.110646	0.813051	0.860014	High affinity sulfate permease of the SulP anion transporter family; sulfate uptake is mediated by specific sulfate transporters Sul1p and Sul2p, which control the concentration of endogenous activated sulfate intermediates
459	YBR295W	PCA1	0.148417	0.502484	NA	0.13013	0.557783	0.841269	0.633842	0.00603589	0.0157677	Cadmium transporting P-type ATPase; may also have a role in copper and iron homeostasis; stabilized by Cd binding, which prevents ubiquitination; S288C and other lab strains contain a G970R mutation which eliminates Cd transport function
460	YBR296C	PHO89	0.730662	0.0813479	0.401153	0.0488487	0.946279	0.982832	-1.9441	0.0235906	0.0493908	Plasma membrane Na+/Pi cotransporter; active in early growth phase; similar to phosphate transporters of Neurospora crassa; transcription regulated by inorganic phosphate concentrations and Pho4p; mutations in related human transporter genes hPit1 and hPit2 are associated with hyperphosphatemia-induced calcification of vascular tissue and familial idiopathic basal ganglia calcification
461	YBR297W	MAL33	0.723754	0.0306881	0.356932	-0.232247	0.717774	0.90465	-0.75766	0.0111635	0.0263187	MAL-activator protein; part of complex locus MAL3; nonfunctional in genomic reference strain S288C
462	YBR298C	MAL31	0.0421228	0.802422	0.908085	-0.193528	0.224016	0.621865	-0.729775	0.00427789	0.0117254	Maltose permease; high-affinity maltose transporter (alpha-glucoside transporter); encoded in the MAL3 complex locus; member of the 12 transmembrane domain superfamily of sugar transporters; functional in genomic reference strain S288C
463	YBR299W	MAL32	-0.558154	0.0636736	NA	-0.514236	0.127265	0.501296	-0.394588	0.198813	0.286648	Maltase (alpha-D-glucosidase); inducible protein involved in maltose catabolism; encoded in the MAL3 complex locus; functional in genomic reference strain S288C; hydrolyzes the disaccharides maltose, turanose, maltotriose, and sucrose
464	YBR302C	COS2	0.532572	0.473819	NA	0.850717	0.278084	0.678203	0.78859	0.207806	0.296435	Endosomal protein involved in turnover of plasma membrane proteins; member of the DUP380 subfamily of conserved, often subtelomeric COS genes; required for the multivesicular vesicle body sorting pathway that internalizes plasma membrane proteins for degradation; Cos proteins provide ubiquitin in trans for nonubiquitinated cargo proteins
465	YCL001W	RER1	0.131582	0.634667	NA	0.072885	0.699929	0.897743	0.63324	0.000486233	0.00185604	Protein involved in retention of membrane proteins; including Sec12p, in the ER; localized to Golgi; functions as a retrieval receptor in returning membrane proteins to the ER
466	YCL002C	NA	-0.07977	0.805413	NA	-0.451017	0.215886	0.61185	0.474007	0.00485213	0.0130782	Putative protein of unknown function; YCL002C is not an essential gene
467	YCL004W	PGS1	-0.0402738	0.795876	NA	-0.184232	0.377575	0.735226	-0.174586	0.248739	0.341397	Phosphatidylglycerolphosphate synthase; catalyzes the synthesis of phosphatidylglycerolphosphate from CDP-diacylglycerol and sn-glycerol 3-phosphate in the first committed and rate-limiting step of cardiolipin biosynthesis
468	YCL005W	LDB16	-0.174754	0.31243	NA	0.0263515	0.887948	0.958322	-0.164678	0.298427	0.396368	Protein involved in lipid droplet (LD) assembly; forms a complex with Sei1p at ER-LD contact sites, stabilizing contact sites; ensures that LDs bud from the ER towards the cytosolic side of the membrane; null mutants have decreased net negative cell surface charge and localized accumulation of phosphatidic acid (PA) marker proteins; GFP-fusion protein expression is induced in response to MMS; nul…
469	YCL005W-A	VMA9	0.374103	0.135094	NA	0.211944	0.278318	0.678203	0.782483	8.5566e-05	0.000404147	Vacuolar H+ ATPase subunit e of the V-ATPase V0 subcomplex; essential for vacuolar acidification; interacts with the V-ATPase assembly factor Vma21p in the ER; involved in V0 biogenesis
470	YCL008C	STP22	-0.0060236	0.97617	NA	0.163317	0.408578	0.758855	-0.454829	0.0144706	0.0326625	Component of the ESCRT-I complex; ESCRT-I is involved in ubiquitin-dependent sorting of proteins into the endosome; prevents polyubiquitination of the arrestin-related protein Rim8p, thereby directing its monoubiquitination by Rsp5p; homologous to the mouse and human Tsg101 tumor susceptibility gene; mutants exhibit a Class E Vps phenotype;
471	YCL009C	ILV6	0.394754	0.0626855	0.392785	0.384681	0.0175633	0.209517	0.201152	0.251811	0.344841	Regulatory subunit of acetolactate synthase; acetolactate synthase catalyzes the first step of branched-chain amino acid biosynthesis; enhances activity of the Ilv2p catalytic subunit, localizes to mitochondria
472	YCL010C	SGF29	0.0969983	0.625528	NA	0.0419002	0.796839	0.936187	-0.467489	0.00546641	0.0144999	Component of the HAT/Core module of the SAGA, SLIK, and ADA complexes; HAT/Core module also contains Gcn5p, Ngg1p, and Ada2p; binds methylated histone H3K4; involved in transcriptional regulation through SAGA and TBP recruitment to target promoters and H3 acetylation
473	YCL011C	GBP2	-0.0550607	0.759347	0.887135	0.0369887	0.822238	0.94264	-0.191679	0.150642	0.229186	Poly(A+) RNA-binding protein; key surveillance factor for the selective export of spliced mRNAs from the nucleus to the cytoplasm; preference for intron-containing genes; similar to Npl3p; also binds single-stranded telomeric repeat sequence in vitro; relocalizes to the cytosol in response to hypoxia; GBP2 has a paralog, HRB1, that arose from the whole genome duplication
474	YCL012C	NA	-0.0345676	0.864746	NA	-0.322656	0.0772873	0.412449	-0.256716	0.202018	0.289754	Protein of unknown function; SWAT-GFP and mCherry fusion proteins localize to the endoplasmic reticulum and vacuole respectively; orthologs are present in S. bayanus, S. paradoxus and Ashbya gossypii; YCL012C is not an essential gene
475	YCL014W	BUD3	0.197293	0.203822	NA	0.0398815	0.809426	0.940661	0.526196	0.00339295	0.00964515	Guanine nucleotide exchange factor (GEF) for Cdc42p; activates Cdc42p in early G1, accounting for the first stage of biphasic activation, with Cdc24p accounting for the second stage in late G1; involved in the Cdc42p-mediated assembly of the axial landmark that dictates the site for the next round of budding, resulting in the axial budding pattern observed in haploids; localizes with septins to t…
476	YCL016C	DCC1	-0.257721	0.434788	NA	-0.0537338	0.789219	0.931516	-1.12951	2.50407e-06	1.80424e-05	Subunit of a complex with Ctf8p and Ctf18p; shares some components with Replication Factor C; required for sister chromatid cohesion and telomere length maintenance
477	YCL017C	NFS1	0.0153692	0.917533	0.956508	0.0511482	0.729773	0.90683	-0.291533	0.0638796	0.11327	Cysteine desulfurase; involved in iron-sulfur cluster (Fe/S) biogenesis and in thio-modification of mitochondrial and cytoplasmic tRNAs; essential protein located predominantly in mitochondria
478	YCL021W-A	NA	0.448916	0.127612	NA	0.222182	0.399418	0.752571	1.19792	0.000298787	0.00121365	Putative protein of unknown function; SWAT-GFP and mCherry fusion proteins localize to the vacuole
479	YCL024W	KCC4	-0.0155155	0.924708	NA	0.379782	0.0415009	0.322641	-0.249161	0.392524	0.498524	Protein kinase of the bud neck involved in the septin checkpoint; associates with septin proteins, negatively regulates Swe1p by phosphorylation, shows structural homology to bud neck kinases Gin4p and Hsl1p; KCC4 has a paralog, GIN4, that arose from the whole genome duplication
480	YCL025C	AGP1	0.422264	0.0125932	0.310103	0.593038	0.000559143	0.0242677	-0.0284886	0.91567	0.939709	Low-affinity amino acid permease with broad substrate range; involved in uptake of asparagine, glutamine, and other amino acids; expression regulated by SPS plasma membrane amino acid sensor system (Ssy1p-Ptr3p-Ssy5p); AGP1 has a paralog, GNP1, that arose from the whole genome duplication
481	YCL026C-B	HBN1	-0.786648	0.0411571	NA	-0.0401821	0.911892	0.968593	-0.0994089	0.778857	0.832621	Protein of unknown function; similar to bacterial nitroreductases; green fluorescent protein (GFP)-fusion protein localizes to the cytoplasm and nucleus; protein becomes insoluble upon intracellular iron depletion; protein abundance increases in response to DNA replication stress
482	YCL027W	FUS1	-0.196913	0.493658	NA	0.141617	0.595402	0.862284	1.00566	5.56825e-05	0.00028158	Membrane protein localized to the shmoo tip; required for cell fusion; expression regulated by mating pheromone; proposed to coordinate signaling, fusion, and polarization events required for fusion; potential Cdc28p substrate
483	YCL028W	RNQ1	-0.0636897	0.755118	0.884224	0.076302	0.66376	0.885762	-0.341179	0.0267394	0.0547298	[PIN(+)] prion; an infectious protein conformation that is generally an ordered protein aggregate
484	YCL029C	BIK1	0.0641847	0.736938	NA	0.298981	0.116682	0.482485	-0.302382	0.0577552	0.104273	Microtubule-associated protein; component of the interface between microtubules and kinetochore, involved in sister chromatid separation; essential in polyploid cells but not in haploid or diploid cells; ortholog of mammalian CLIP-170
485	YCL030C	HIS4	0.427033	0.171409	0.499802	0.350713	0.0443038	0.329558	-0.0919186	0.730749	0.793895	Multifunctional enzyme containing phosphoribosyl-ATP pyrophosphatase; phosphoribosyl-AMP cyclohydrolase, and histidinol dehydrogenase activities; catalyzes the second, third, ninth and tenth steps in histidine biosynthesis
486	YCL031C	RRP7	-0.0646129	0.726861	0.870165	-0.114034	0.525077	0.820223	0.109519	0.475227	0.57914	Essential protein involved in rRNA processing and ribosome biogenesis; protein abundance increases in response to DNA replication stress
487	YCL032W	STE50	-0.138526	0.4839	NA	0.169141	0.382268	0.737981	-0.58899	0.0011257	0.00383016	Adaptor protein for various signaling pathways; involved in mating response, invasive/filamentous growth, osmotolerance; acts as an adaptor that links G protein-associated Cdc42p-Ste20p complex to the effector Ste11p to modulate signal transduction
488	YCL033C	MXR2	-0.10559	0.688615	NA	-0.17629	0.348697	0.719975	-1.18454	3.03634e-07	2.60285e-06	Methionine-R-sulfoxide reductase; involved in the response to oxidative stress; protects iron-sulfur clusters from oxidative inactivation along with MXR1; involved in the regulation of lifespan
489	YCL034W	LSB5	-0.0630855	0.801986	0.908085	0.167798	0.352553	0.721601	-0.430573	0.0096479	0.0232325	Protein involved in membrane-trafficking events at plasma membrane; interacts with actin regulators Sla1p and Las17p, ubiquitin, Arf3p to couple actin dynamics to membrane trafficking processes; similar structure to GGA family of proteins with N-terminal VHS domain and GAT domain; binds Las17p, which is homolog of human Wiskott-Aldrich Syndrome protein involved in actin patch assembly, actin poly…
490	YCL035C	GRX1	-0.330074	0.155007	0.488436	-0.347123	0.0827642	0.421266	0.0138264	0.951543	0.965734	Glutathione-dependent disulfide oxidoreductase; hydroperoxide and superoxide-radical responsive, heat-stable, with active site cysteine pair; protects cells from oxidative damage; GRX1 has a paralog, GRX2, that arose from the whole genome duplication; protein abundance increases in response to DNA replication stress
491	YCL036W	GFD2	-0.115315	0.661756	NA	-0.0490285	0.798846	0.937258	-0.469618	0.0113237	0.0266054	Protein of unknown function; identified as a high-copy suppressor of a dbp5 mutation; GFD2 has a paralog, YDR514C, that arose from the whole genome duplication
492	YCL037C	SRO9	-0.503356	0.241598	NA	-0.178358	0.634126	0.875193	-0.0482848	0.882593	0.913759	Cytoplasmic RNA-binding protein; shuttles between nucleus and cytoplasm and is exported from the nucleus in an mRNA export-dependent manner; associates with translating ribosomes; involved in heme regulation of Hap1p as a component of the HMC complex, also involved in the organization of actin filaments; contains a La motif; SRO9 has a paralog, SLF1, that arose from the whole genome duplication
493	YCL038C	ATG22	0.119937	0.557885	NA	0.123029	0.596778	0.862376	-0.300313	0.220429	0.310743	Vacuolar integral membrane protein required for efflux of amino acids; required for efflux of amino acids during autophagic body breakdown in the vacuole; null mutation causes a gradual loss of viability during starvation
494	YCL039W	GID7	-0.0612141	0.823015	0.916703	0.0632584	0.704233	0.899381	-0.894895	1.56093e-05	9.13358e-05	Subunit of GID Complex that binds directly to central component Vid30p; GID complex is involved in proteasome-dependent catabolite inactivation of fructose-1,6-bisphosphatase; Gid7p contains six WD40 repeats; computational analysis suggests that Gid7p and Moh1p have similar functions
495	YCL040W	GLK1	0.250942	0.158244	0.488436	0.0894313	0.621865	0.872637	0.227342	0.190223	0.276377	Glucokinase; catalyzes the phosphorylation of glucose at C6 in the first irreversible step of glucose metabolism; one of three glucose phosphorylating enzymes; expression regulated by non-fermentable carbon sources; GLK1 has a paralog, EMI2, that arose from the whole genome duplication
496	YCL042W	NA	0.616605	0.128277	NA	0.375864	0.366374	0.730348	0.321801	0.351	0.453626	Putative protein of unknown function; epitope-tagged protein localizes to the cytoplasm
497	YCL043C	PDI1	0.300966	0.210964	0.535593	0.215953	0.227913	0.625938	1.39807	8.04581e-05	0.000385304	Protein disulfide isomerase; multifunctional oxidoreductase of the ER lumen, essential for disulfide bond formation in secretory and cell-surface proteins, processing of non-native disulfide bonds; Ero1p activator; complexes with exomannosidase, Mnl1p to facilitate the recognition of misfolded glycoproteins and the trimming of glycan Man8GlcNAc2 to Man7GlcNAc2 on substrates, thereby accelerating …
498	YCL044C	MGR1	-0.360576	0.393838	NA	0.140764	0.596421	0.862376	-0.463663	0.108162	0.175401	Subunit of the mitochondrial (mt) i-AAA protease supercomplex; i-AAA degrades misfolded mitochondrial proteins; forms a subcomplex with Mgr3p that binds to substrates to facilitate proteolysis; required for growth of cells lacking mtDNA
499	YCL045C	EMC1	-0.0717054	0.700983	0.86196	-0.0918107	0.59946	0.863784	0.218455	0.221518	0.311799	Member of conserved endoplasmic reticulum membrane complex; involved in efficient folding of proteins in the ER; null mutant displays induction of the unfolded protein response; interacts with Gal80p; homologous to worm H17B01.4/EMC-1, fly CG2943, and human KIAA0090
500	YCL047C	POF1	-0.599074	0.00697791	NA	0.0627683	0.778392	0.92973	-0.335734	0.157088	0.237159	Nicotinamide mononucleotide-specific adenylyltransferase (NMNAT); catalyzes the conversion of nicotinamide mononucleotide (NMN) to nicotinamide adenine dinucleotide (NAD+); role in the nicotinamide riboside (NR) salvage pathway of NAD+ biosynthesis; involved in NR and NAD+ homeostasis; ATPase involved in protein quality control and filamentation pathways; interacts physically with Kss1p and suppr…
501	YCL048W	SPS22	-0.135804	0.671269	NA	-0.0652835	0.82164	0.942515	-0.23784	0.440131	0.545782	Protein of unknown function; SPS22 has a paralog, SPS2, that arose from the whole genome duplication; redundant with Sps2p for the organization of the beta-glucan layer of the spore wall
502	YCL048W-A	NA	-0.442586	0.304294	NA	-1.2099	5.81428e-08	1.60242e-05	-2.44417	0.00256023	0.00764878	Putative protein of unknown function; SWAT-GFP and mCherry fusion proteins localize to the cell periphery and vacuole; YCL048W-A has a paralog, YDR524C-B, that arose from the whole genome duplication
503	YCL049C	NA	0.127029	0.550006	NA	-0.111854	0.584418	0.855139	-0.279794	0.477401	0.580634	Protein of unknown function; localizes to membrane fraction; YCL049C is not an essential gene
504	YCL050C	APA1	-0.0988066	0.451427	0.721223	-0.200237	0.175166	0.568285	0.397076	0.0041667	0.0114719	AP4A phosphorylase; bifunctional diadenosine 5',5'''-P1,P4-tetraphosphate phosphorylase and ADP sulfurylase involved in catabolism of bis(5'-nucleosidyl) tetraphosphates; catalyzes phosphorolysis of dinucleoside oligophosphates, cleaving substrates' alpha/beta-anhydride bond and introducing Pi into the beta-position of the corresponding NDP formed; protein abundance increases under DNA replicatio…
505	YCL051W	LRE1	-0.0899648	0.67204	NA	0.0333062	0.844007	0.947279	-0.597084	0.000622259	0.0023004	Protein involved in control of cell wall structure and stress response; direct inhibitor of the nuclear Dbf2 related (NDR) kinase Cbk1p-Mob2p; overproduction confers resistance to cell-wall degrading enzymes; exhibits genetic interactions with genes involved in the cell wall integrity pathway; LRE1 has a paralog, HLR1, that arose from the whole genome duplication
506	YCL052C	PBN1	-0.291779	0.193393	NA	-0.339824	0.0309615	0.276148	-0.879662	5.67034e-08	5.60124e-07	Component of glycosylphosphatidylinositol-mannosyltransferase I; essential component; required for the autocatalytic post-translational processing of the protease B precursor Prb1p; localizes to ER in lumenal orientation; homolog of mammalian PIG-X
507	YCL054W	SPB1	0.276932	0.267805	0.587165	0.23151	0.289561	0.685381	0.375648	0.113296	0.182279	AdoMet-dependent methyltransferase; involved in rRNA processing and 60S ribosomal subunit maturation; methylates G2922 in the tRNA docking site of the large subunit rRNA and in the absence of snR52, U2921; suppressor of PAB1 mutants
508	YCL055W	KAR4	-0.0697023	0.685911	NA	-0.00076648	0.996453	0.99909	0.324252	0.0408799	0.0783484	Transcription factor required for response to pheromones; also required during meiosis; exists in two forms, a slower-migrating form more abundant during vegetative growth and a faster-migrating form induced by pheromone
509	YCL056C	PEX34	-0.290493	0.0839886	NA	-0.0719112	0.683665	0.894738	-0.22461	0.178916	0.262563	Protein that regulates peroxisome populations; peroxisomal integral membrane protein; interacts with Pex11p, Pex25p, and Pex27p to control both constitutive peroxisome division and peroxisome morphology and abundance during peroxisome proliferation
510	YCL057C-A	MIC10	0.230661	0.225303	0.551398	0.172826	0.31812	0.699051	-0.0765245	0.725488	0.791389	Conserved component of the MICOS complex; MICOS (formerly MINOS or MitOS) is a mitochondrial inner membrane complex that extends into the intermembrane space and has a role in the maintenance of crista junctions, inner membrane architecture, and formation of contact sites to the outer membrane; forms a subcomplex with Mic12p and Mic27p whose assembly and stability requires cardiolipin; homo-oligo…
511	YCL057W	PRD1	-0.186951	0.356617	0.655563	-0.223722	0.176579	0.569518	-0.100847	0.571858	0.665418	Zinc metalloendopeptidase; found in the cytoplasm and intermembrane space of mitochondria; with Cym1p, involved in degradation of mitochondrial proteins and of presequence peptides cleaved from imported proteins; protein abundance increases in response to DNA replication stress
512	YCL058C	FYV5	0.367323	0.209145	NA	0.19236	0.399749	0.752571	0.532636	0.0110906	0.0261693	Protein involved in regulation of the mating pathway; binds with Matalpha2p to promoters of haploid-specific genes; required for survival upon exposure to K1 killer toxin; involved in ion homeostasis
513	YCL058W-A	ADF1	-0.231757	0.469589	NA	0.0395731	0.831102	0.944978	-0.514498	0.00140884	0.00463615	Transcriptional repressor encoded by the FYV5 antisense strand; negatively regulates transcription of FYV5 by binding to the promoter on the sense strand
514	YCL059C	KRR1	-0.00121389	0.99356	NA	-0.00207531	0.989549	0.997147	0.0626271	0.644383	0.727835	Nucleolar protein required for rRNA synthesis and ribosomal assembly; required for the synthesis of 18S rRNA and for the assembly of 40S ribosomal subunit; essential gene
515	YCL061C	MRC1	0.0378335	0.828239	NA	0.292941	0.0842171	0.423825	0.250062	0.112993	0.181844	S-phase checkpoint protein required for DNA replication; couples DNA helicase and polymerase; interacts with and stabilizes Pol2p at stalled replication forks during stress, where it forms a pausing complex with Tof1p and is phosphorylated by Mec1p; defines a novel S-phase checkpoint with Hog1p that coordinates DNA replication and transcription upon osmostress; protects uncapped telomeres; Dia2p-…
516	YCL063W	VAC17	0.23751	0.286699	NA	0.436254	0.0453618	0.333397	1.03488	2.62752e-05	0.000144108	Phosphoprotein involved in vacuole inheritance; degraded in late M phase of the cell cycle; acts as a vacuole-specific receptor for myosin Myo2p
517	YCL064C	CHA1	0.46655	0.0119299	0.310103	0.175649	0.391783	0.747493	-0.925364	0.000250146	0.00103982	Catabolic L-serine (L-threonine) deaminase; catalyzes the degradation of both L-serine and L-threonine; required to use serine or threonine as the sole nitrogen source, transcriptionally induced by serine and threonine
518	YCR002C	CDC10	-0.297553	0.221941	NA	-0.155472	0.404967	0.756044	0.761479	0.000205187	0.00088015	Component of the septin ring, required for cytokinesis; septins are GTP-binding proteins that assemble into rod-like hetero-oligomers that can associate to form filaments; septin rings at the mother-bud neck act as scaffolds for recruiting cell division factors and as barriers to prevent diffusion of specific proteins between mother and daughter cells; N-terminus interacts with phosphatidylinosit…
519	YCR003W	MRPL32	-0.3578	0.078046	NA	0.187017	0.344321	0.717545	0.487682	0.00996829	0.0238374	Mitochondrial ribosomal protein of the large subunit; protein abundance increases in response to DNA replication stress
520	YCR004C	YCP4	-0.0561805	0.741756	0.876711	-0.279454	0.0959428	0.445899	0.0763516	0.770159	0.825577	Protein of unknown function; has sequence and structural similarity to flavodoxins; predicted to be palmitoylated; the authentic, non-tagged protein is detected in highly purified mitochondria in high-throughput studies
521	YCR005C	CIT2	0.0051785	0.97653	0.986748	-0.289312	0.263675	0.656151	-3.49998	3.45504e-47	1.12025e-44	Citrate synthase, peroxisomal isozyme involved in glyoxylate cycle; catalyzes condensation of acetyl coenzyme A and oxaloacetate to form citrate; expression is controlled by Rtg1p and Rtg2p transcription factors; SCF-Ucc1 regulates level of Cit2p to maintain citrate homeostasis; oxaloacetate-dependent positive feedback loop inhibits Cit2p ubiquitination; CIT2 has a paralog, CIT1, that arose from …
522	YCR006C	NA	0.820751	0.00018252	NA	0.465949	0.0420323	0.323137	-0.49004	0.0273497	0.0558545	Dubious open reading frame; unlikely to encode a functional protein, based on available experimental and comparative sequence data
523	YCR007C	NA	-0.21834	0.231088	NA	-0.425831	0.0455477	0.333397	-1.19309	0.000489643	0.00186776	Putative integral membrane protein; member of DUP240 gene family; SWAT-GFP and mCherry fusion proteins localize to the cell periphery and vacuole; YCR007C is not an essential gene
524	YCR008W	SAT4	0.308024	0.106351	0.438859	0.0875165	0.611886	0.867691	-0.173204	0.319419	0.42	Ser/Thr protein kinase involved in salt tolerance; funtions in regulation of Trk1p-Trk2p potassium transporter; overexpression affects the Fe-S and lipoamide containing proteins in the mitochondrion; required for lipoylation of Lat1p, Kgd2p and Gcv3p; partially redundant with Hal5p; has similarity to Npr1p; localizes to the cytoplasm and mitochondrion
525	YCR009C	RVS161	0.21391	0.462863	0.729598	-0.0909232	0.590181	0.859633	0.837973	7.79154e-06	4.92511e-05	Amphiphysin-like lipid raft protein; N-BAR domain protein that interacts with Rvs167p and regulates polarization of the actin cytoskeleton, endocytosis, cell polarity, cell fusion and viability following starvation or osmotic stress
526	YCR011C	ADP1	-0.288596	0.134921	0.471215	-0.297297	0.0805661	0.419079	-0.491073	0.000696622	0.00253786	Putative ATP-dependent permease of the ABC transporter family
527	YCR012W	PGK1	0.0588445	0.798936	0.908085	-0.206955	0.314389	0.698627	0.610533	0.00486154	0.0130972	3-phosphoglycerate kinase; catalyzes transfer of high-energy phosphoryl groups from the acyl phosphate of 1,3-bisphosphoglycerate to ADP to produce ATP; key enzyme in glycolysis and gluconeogenesis
528	YCR014C	POL4	-0.0375087	0.802375	NA	-0.0820096	0.623311	0.872638	-0.23266	0.201927	0.289754	DNA polymerase IV; undergoes pair-wise interactions with Dnl4p-Lif1p and Rad27p to mediate repair of DNA double-strand breaks by non-homologous end joining (NHEJ); homologous to mammalian DNA polymerase beta
529	YCR015C	CTO1	-0.08317	0.700012	NA	0.149047	0.459215	0.787462	0.188491	0.335498	0.436766	Protein required for cold tolerance; involved in phosphate uptake; YCR015C is not an essential gene
530	YCR016W	NA	0.0622011	0.702913	NA	0.0837491	0.63099	0.875193	0.427831	0.00267133	0.00792911	Putative protein of unknown function; green fluorescent protein (GFP)-fusion protein localizes to the nucleolus and nucleus; predicted to be involved in ribosome biogenesis
531	YCR017C	CWH43	-0.181414	0.162565	0.49356	-0.140297	0.338062	0.713398	-0.0529954	0.727251	0.792257	Putative sensor/transporter protein involved in cell wall biogenesis; contains 14-16 transmembrane segments and several putative glycosylation and phosphorylation sites; null mutation is synthetically lethal with pkc1 deletion
532	YCR018C	SRD1	0.581663	0.167282	NA	0.0014552	0.996034	0.99909	1.77719	5.78065e-08	5.68981e-07	Protein involved in the processing of pre-rRNA to mature rRNA; contains a C2/C2 zinc finger motif; srd1 mutation suppresses defects caused by the rrp1-1 mutation
533	YCR018C-A	NA	-0.507205	0.329268	NA	-0.512948	0.325451	0.703526	1.20826	0.000177055	0.000774545	Putative protein of unknown function; encoded opposite a Ty1 LTR
534	YCR019W	MAK32	-0.16354	0.347238	NA	0.0452991	0.785277	0.930649	-0.508147	0.0071848	0.0182332	Protein necessary for stability of L-A dsRNA-containing particles
535	YCR020C	PET18	-0.0350595	0.83767	NA	0.406085	0.0143175	0.189252	-1.04792	0.000181481	0.000788898	Protein of unknown function; has weak similarity to proteins involved in thiamin metabolism; expression is induced in the absence of thiamin
536	YCR020C-A	MAK31	-0.034756	0.853984	NA	-0.187848	0.317564	0.698823	-0.0990067	0.623665	0.709963	Non-catalytic subunit of N-terminal acetyltransferase of the NatC type; required for replication of dsRNA virus; member of the Sm protein family
537	YCR020W-B	HTL1	-0.0112783	0.974778	NA	-0.521656	0.103913	0.459315	0.28483	0.140261	0.215732	Component of the RSC chromatin remodeling complex; RSC functions in transcriptional regulation and elongation, chromosome stability, and establishing sister chromatid cohesion; involved in telomere maintenance
538	YCR021C	HSP30	-0.396971	0.0245704	0.339249	-0.879286	0.00107399	0.0387343	-3.19048	6.55577e-27	5.23701e-25	Negative regulator of the H(+)-ATPase Pma1p; stress-responsive protein; hydrophobic plasma membrane localized; induced by heat shock, ethanol treatment, weak organic acid, glucose limitation, and entry into stationary phase
539	YCR023C	NA	-0.105233	0.533357	NA	-0.273285	0.183214	0.577081	-0.631856	0.00135701	0.00449779	Vacuolar membrane protein of unknown function; member of the multidrug resistance family; YCR023C is not an essential gene
540	YCR024C	SLM5	-0.168439	0.474961	NA	-0.218895	0.307209	0.695119	0.196151	0.265512	0.360202	Mitochondrial asparaginyl-tRNA synthetase
541	YCR024C-A	PMP1	0.190113	0.539539	0.785325	0.266317	0.156712	0.539114	1.00411	8.50847e-07	6.66175e-06	Regulatory subunit for the plasma membrane H(+)-ATPase Pma1p; small single-membrane span proteolipid; forms unique helix and positively charged cytoplasmic domain that is able to specifically segregate phosphatidylserines; PMP1 has a paralog, PMP2, that arose from the whole genome duplication
542	YCR024C-B	NA	0.254946	0.401489	0.681267	0.299787	0.107126	0.463488	1.02616	5.05466e-10	7.31268e-09	Putative protein of unknown function; identified by expression profiling and mass spectrometry
543	YCR025C	NA	0.475498	0.548776	NA	0.617849	0.370362	0.733946	0.964809	0.0967942	0.159787	Dubious open reading frame; unlikely to encode a functional protein, based on available experimental and comparative sequence data; YCR025C is not an essential gene
544	YCR026C	NPP1	0.0107556	0.948191	NA	-0.0297097	0.85086	0.948474	-0.373377	0.0115212	0.0269316	Nucleotide pyrophosphatase/phosphodiesterase; mediates extracellular nucleotide phosphate hydrolysis along with Npp2p and Pho5p; activity and expression enhanced during conditions of phosphate starvation; involved in spore wall assembly; NPP1 has a paralog, NPP2, that arose from the whole genome duplication, and an npp1 npp2 double mutant exhibits reduced dityrosine fluorescence relative to the s…
545	YCR027C	RHB1	0.168615	0.296367	NA	0.20328	0.245013	0.641269	0.0261764	0.864672	0.900448	Putative Rheb-related GTPase; involved in regulating canavanine resistance and arginine uptake; member of the Ras superfamily of G-proteins
546	YCR028C	FEN2	-0.0992871	0.504069	NA	-0.121737	0.46455	0.788847	-0.512593	0.000382923	0.00150333	Plasma membrane H+-pantothenate symporter; confers sensitivity to the antifungal agent fenpropimorph; relocalizes from vacuole to cytoplasm upon DNA replication stress
547	YCR028C-A	RIM1	0.034517	0.863295	0.936149	0.0118111	0.93797	0.979183	0.0759842	0.608723	0.698434	ssDNA-binding protein essential for mitochondrial genome maintenance; involved in mitochondrial DNA replication; stimulates utilization by Mip1p DNA polymerase of RNA primers synthesized by Rpo41p
548	YCR030C	SYP1	-0.235182	0.351306	NA	-0.157836	0.423957	0.768344	-0.75503	0.000269972	0.00111134	Negative regulator of WASP-Arp23 complex; involved in endocytic site formation; directly inhibits Las17p stimulation of Arp23 complex-mediated actin assembly in vitro; may regulate assembly and disassembly of the septin ring; colocalizes and interacts with septin subunits; potential role in actin cytoskeletal organization
549	YCR031C	RPS14A	0.400197	0.110876	0.44484	0.162922	0.286486	0.684189	1.24589	4.05304e-05	0.000212772	Protein component of the small (40S) ribosomal subunit; required for ribosome assembly and 20S pre-rRNA processing; mutations confer cryptopleurine resistance; homologous to mammalian ribosomal protein S14 and bacterial S11; RPS14A has a paralog, RPS14B, that arose from the whole genome duplication
550	YCR032W	BPH1	-0.138353	0.427131	NA	-0.213707	0.259064	0.652337	-0.332807	0.0292804	0.0591186	Protein homologous to Chediak-Higashi syndrome and Beige proteins; both of which are implicated in disease syndromes in human and mouse, respectively, due to defective lysosomal trafficking; mutant phenotype and genetic interactions suggest a role in protein sorting
551	YCR033W	SNT1	0.290463	0.15055	0.488436	0.119876	0.535556	0.826181	0.0034746	0.985858	0.98953	Subunit of the Set3C deacetylase complex; interacts directly with the Set3C subunit, Sif2p; putative DNA-binding protein; mutant has increased aneuploidy tolerance; relocalizes to the cytosol in response to hypoxia
552	YCR034W	ELO2	0.508331	0.130436	NA	0.186026	0.300079	0.692382	1.64702	4.13737e-15	1.1695e-13	Fatty acid elongase, involved in sphingolipid biosynthesis; acts on fatty acids of up to 24 carbons in length; mutations have regulatory effects on 1,3-beta-glucan synthase, vacuolar ATPase, and the secretory pathway; ELO2 has a paralog, ELO1, that arose from the whole genome duplication; lethality of the elo2 elo3 double null mutation is functionally complemented by human ELOVL1 and weakly compl…
553	YCR035C	RRP43	-0.109186	0.548066	NA	-0.180726	0.250664	0.64413	-0.262486	0.0650256	0.115026	Exosome non-catalytic core component; involved in 3'-5' RNA processing and degradation in both the nucleus and the cytoplasm; has similarity to E. coli RNase PH and to human hRrp43p (OIP2, EXOSC8); protein abundance increases in response to DNA replication stress
554	YCR036W	RBK1	-0.217988	0.258281	0.580389	-0.0517774	0.768866	0.925124	-0.132153	0.453087	0.558207	Putative ribokinase
555	YCR037C	PHO87	0.0830732	0.593258	0.815695	0.0319259	0.847003	0.947763	-0.197769	0.258493	0.352241	Low-affinity inorganic phosphate (Pi) transporter; acts upstream of Pho81p in regulation of the PHO pathway; expression is independent of Pi concentration and Pho4p activity; contains 12 membrane-spanning segments; PHO87 has a paralog, PHO90, that arose from the whole genome duplication
556	YCR038C	BUD5	-0.0248881	0.899226	NA	-0.208896	0.383387	0.737981	-0.65229	0.000215236	0.000916122	GTP/GDP exchange factor for Rsr1p (Bud1p); required for both axial and bipolar budding patterns; mutants exhibit random budding in all cell types
557	YCR042C	TAF2	-0.0764774	0.629722	NA	-0.0977712	0.515903	0.8149	-0.0715975	0.598724	0.689753	TFIID subunit (150 kDa); involved in RNA polymerase II transcription initiation
558	YCR043C	NA	0.040279	0.81786	NA	0.404563	0.0978277	0.449264	0.947683	4.85083e-07	4.00266e-06	Putative protein of unknown function; green fluorescent protein (GFP)-fusion protein localizes to the Golgi apparatus; YCR043C is not an essential gene
559	YCR044C	PER1	-0.129348	0.480873	NA	-0.0376384	0.837388	0.947235	0.254618	0.21262	0.301508	Protein of the endoplasmic reticulum; required for GPI-phospholipase A2 activity that remodels the GPI anchor as a prerequisite for association of GPI-anchored proteins with lipid rafts; functionally complemented by human ortholog PERLD1
560	YCR045C	RRT12	0.637655	0.272853	NA	-0.82997	0.226693	0.625358	0.757267	0.267164	0.362176	Probable subtilisin-family protease; role in formation of the dityrosine layer of spore walls; localizes to the spore wall and also the nuclear envelope and ER region in mature spores
561	YCR045W-A	NA	-0.069037	0.859422	NA	0.0497451	0.824549	0.943231	-1.05337	3.23746e-06	2.27034e-05	Dubious open reading frame; unlikely to encode a functional protein, based on available experimental and comparative sequence data; completely overlaps with YCR045C; identified by gene-trapping, microarray expression analysis, and genome-wide homology searching
562	YCR046C	IMG1	0.277505	0.112892	NA	0.397392	0.045407	0.333397	0.256429	0.139565	0.214763	Mitochondrial ribosomal protein of the large subunit; required for respiration and for maintenance of the mitochondrial genome
563	YCR047C	BUD23	0.441798	0.014158	NA	0.624349	0.00156168	0.0500464	0.400236	0.0337738	0.0668443	Methyltransferase that methylates residue G1575 of 18S rRNA; required for rRNA processing and nuclear export of 40S ribosomal subunits independently of methylation activity; diploid mutant displays random budding pattern; functional homolog of human WBSCR22
564	YCR048W	ARE1	0.0615771	0.85309	NA	0.0685194	0.708855	0.901204	-0.775414	0.000293531	0.00119416	Acyl-CoA:sterol acyltransferase; endoplasmic reticulum enzyme that contributes the major sterol esterification activity in the absence of oxygen; ARE1 has a paralog, ARE2, that arose from the whole genome duplication
565	YCR051W	NA	0.167381	0.373507	0.663414	0.329249	0.0610725	0.376328	-0.0689348	0.651323	0.73417	Putative protein of unknown function; green fluorescent protein (GFP)-fusion protein localizes to the cytoplasm and nucleus; contains ankyrin (Ank) repeats; YCR051W is not an essential gene
566	YCR052W	RSC6	0.241206	0.164623	NA	0.302579	0.13493	0.512255	0.188812	0.234642	0.326191	Component of the RSC chromatin remodeling complex; essential for mitotic growth; RSC6 has a paralog, SNF12, that arose from the whole genome duplication
567	YCR053W	THR4	-0.0700834	0.627669	0.831578	-0.07759	0.615277	0.869491	0.303556	0.116966	0.18686	Threonine synthase; conserved protein that catalyzes formation of threonine from O-phosphohomoserine; expression is regulated by the GCN4-mediated general amino acid control pathway
568	YCR054C	CTR86	-0.138171	0.573872	NA	-0.17833	0.42341	0.768215	0.322292	0.0932749	0.155186	Essential protein of unknown function; with orthologs in Ashbya gossypii and Candida albicans; similar to human ATXN10, mutations in which cause spinocerebellar ataxia type 10; codon usage corresponds to that observed for yeast genes expressed at low levels; relative distribution to the nucleus increases upon DNA replication stress
569	YCR057C	PWP2	0.331142	0.117867	0.447668	0.176094	0.360509	0.726658	0.44275	0.0861943	0.145558	Conserved 90S pre-ribosomal component; essential for proper endonucleolytic cleavage of the 35 S rRNA precursor at A0, A1, and A2 sites; contains eight WD-repeats; PWP2 deletion leads to defects in cell cycle and bud morphogenesis
570	YCR059C	YIH1	0.0389153	0.887152	NA	0.0456081	0.809712	0.940794	-0.522785	0.0702744	0.122696	Negative regulator of eIF2 kinase Gcn2p; competes with Gcn2p for binding to Gcn1p; may contribute to regulation of translation in response to starvation via regulation of Gcn2p; binds to monomeric actin and to ribosomes and polyribosomes; ortholog of mammalian IMPACT
571	YCR060W	TAH1	-0.174802	0.562277	NA	0.188847	0.353873	0.722157	-0.733968	0.00170094	0.00545728	Component of conserved R2TP complex (Rvb1-Rvb2-Tah1-Pih1); R2TP complex interacts with Hsp90 (Hsp82p and Hsc82p) to mediate assembly of large protein complexes such as box C/D snoRNPs and RNA polymerase II; contains a single TPR domain with at least two TPR motifs; plays a role in determining prion variants
572	YCR061W	NA	-0.0995981	0.764522	NA	-0.0860493	0.664	0.885762	-0.829641	0.0048222	0.0130057	Protein of unknown function; green fluorescent protein (GFP)-fusion protein localizes to the cytoplasm in a punctate pattern; induced by treatment with 8-methoxypsoralen and UVA irradiation
573	YCR063W	BUD31	0.0994203	0.77646	NA	0.677936	0.0240924	0.244835	0.297885	0.259031	0.352887	Component of the SF3b subcomplex of the U2 snRNP; increases efficiency of first and second step pre-mRNA splicing; diploid mutants display a random budding pattern instead of the wild-type bipolar pattern; facilitates passage through G1/S Start, but is not required for G2/M transition or exit from mitosis
574	YCR065W	HCM1	0.233295	0.238266	NA	0.75165	7.31752e-05	0.0059315	1.1829	4.31024e-14	1.07991e-12	Forkhead transcription factor; drives S-phase activation of genes involved in chromosome segregation, spindle dynamics, budding; also activates genes involved in respiration, use of alternative energy sources (like proline), NAD synthesis, oxidative stress resistance; key factor in early adaptation to nutrient deficiency and diauxic shift; suppressor of calmodulin mutants with specific SPB assemb…
575	YCR066W	RAD18	-0.164661	0.425733	NA	-0.26475	0.197634	0.593187	-0.323117	0.103825	0.169566	E3 ubiquitin ligase; forms heterodimer with Rad6p to monoubiquitinate PCNA-K164; heterodimer binds single-stranded DNA and has single-stranded DNA dependent ATPase activity; required for postreplication repair; SUMO-targeted ubiquitin ligase (STUbl) that contains a SUMO-interacting motif (SIM) which stimulates its ubiquitin ligase activity towards the sumoylated form of PCNA
576	YCR067C	SED4	-0.136928	0.533182	NA	-0.0776485	0.664838	0.885805	0.264006	0.226913	0.317628	Integral ER membrane protein that stimulates Sar1p GTPase activity; involved in COPII vesicle budding through disassociation of coat proteins from membranes onto liposomes; binds Sec16p; SED4 has a paralog, SEC12, that arose from the whole genome duplication
577	YCR068W	ATG15	-0.15458	0.663827	0.844872	0.0647475	0.708648	0.901204	-1.7073	2.80945e-06	1.99558e-05	Putative lipase required for lysis of autophagic and Cvt bodies; targeted to intravacuolar vesicles during autophagy via the multivesicular body (MVB) pathway; required for the maintenance of lipid droplet quantity after the diauxic shift; regulates lipolysis
578	YCR069W	CPR4	-0.197107	0.326738	0.629278	-0.0398932	0.816069	0.942046	-0.757954	6.8092e-05	0.000336613	Peptidyl-prolyl cis-trans isomerase (cyclophilin); catalyzes the cis-trans isomerization of peptide bonds N-terminal to proline residues; has a potential role in the secretory pathway; CPR4 has a paralog, CPR8, that arose from the whole genome duplication
579	YCR071C	IMG2	0.0919565	0.631137	NA	0.255122	0.181474	0.573887	0.240978	0.20691	0.295616	Mitochondrial ribosomal protein of the large subunit; conserved in metazoa, with similarity to human mitochondrial ribosomal protein MRPL49
580	YCR072C	RSA4	0.140304	0.483066	NA	0.0929445	0.642003	0.876946	0.163852	0.480376	0.583222	WD-repeat protein involved in ribosome biogenesis; may interact with ribosomes; required for maturation and efficient intra-nuclear transport or pre-60S ribosomal subunits, localizes to the nucleolus
581	YCR073C	SSK22	0.127339	0.562795	NA	0.478794	0.0249112	0.251485	0.429589	0.0132112	0.0302283	MAP kinase kinase kinase of HOG1 mitogen-activated signaling pathway; functionally redundant with Ssk2p; interacts with and is activated by Ssk1p; phosphorylates Pbs2p; SSK22 has a paralog, SSK2, that arose from the whole genome duplication
582	YCR073W-A	SOL2	-0.0885213	0.764498	NA	0.161182	0.343465	0.716369	-1.13671	3.52434e-06	2.44662e-05	Protein with a possible role in tRNA export; shows similarity to 6-phosphogluconolactonase non-catalytic domains but does not exhibit this enzymatic activity; homologous to Sol3p and Sol4p; SOL2 has a paralog, SOL1, that arose from the whole genome duplication
583	YCR075C	ERS1	-0.0378497	0.859021	NA	-0.14992	0.491076	0.801001	-0.0744523	0.716248	0.784259	Protein with similarity to human cystinosin; cystinosin is a H(+)-driven transporter involved in L-cystine export from lysosomes and implicated in the disease cystinosis; contains seven transmembrane domains; mutation is functionally complemented by human CTNS
584	YCR075W-A	EGO2	-0.00325292	0.987308	NA	-0.0293833	0.891265	0.958322	0.250614	0.200206	0.28786	Component of the EGO and GSE complexes; identified by homology to Ashbya gossypii; YCR075W-A has a paralog, YNR034W-A, that arose from the whole genome duplication
585	YCR076C	FUB1	-0.0499342	0.836964	NA	0.0771874	0.663753	0.885762	-0.901194	0.00168586	0.00541205	Proteasome-binding protein; interacts physically with multiple subunits of the 20S proteasome and genetically with genes encoding 20S core particle and 19S regulatory particle subunits; exhibits boundary activity which blocks the propagation of heterochromatic silencing; contains a PI31 proteasome regulator domain and sequence similarity with human PSMF1, a proteasome inhibitor; not an essential …
586	YCR077C	PAT1	0.221781	0.196926	0.523583	0.114476	0.456773	0.786046	0.237652	0.116787	0.186805	Deadenylation-dependent mRNA-decapping factor; also required for faithful chromosome transmission, maintenance of rDNA locus stability, and protection of mRNA 3'-UTRs from trimming; associated with topoisomerase II; binds to mRNAs under glucose starvation, most often in the 3' UTR; functionally linked to Pab1p; forms cytoplasmic foci upon DNA replication stress; phosphorylation by PKA inhibits P …
587	YCR079W	PTC6	-0.236959	0.496113	NA	0.0732168	0.72482	0.905518	-1.19266	1.23649e-05	7.40017e-05	Mitochondrial type 2C protein phosphatase (PP2C); has similarity to mammalian PP1Ks; involved in mitophagy; null mutant is sensitive to rapamycin and has decreased phosphorylation of the Pda1 subunit of pyruvate dehydrogenase
588	YCR081W	SRB8	-0.280121	0.186404	NA	-0.313095	0.126274	0.500016	-0.428832	0.0453459	0.0853642	Subunit of the RNA polymerase II mediator complex; associates with core polymerase subunits to form the RNA polymerase II holoenzyme; essential for transcriptional regulation; involved in glucose repression
589	YCR082W	AHC2	-0.274071	0.148368	0.487849	-0.223394	0.176998	0.569792	-0.705888	0.000216575	0.000920401	Component of the ADA histone acetyltransferase complex; Ach2p and Ach1p are unique to the ADA complex and not shared with the related SAGA and SLIK complexes; may tether Ach1p to the complex
590	YCR083W	TRX3	-0.0213459	0.911138	NA	-0.118755	0.455903	0.785294	-1.17615	2.11404e-05	0.000118783	Mitochondrial thioredoxin; highly conserved oxidoreductase required to maintain the redox homeostasis of the cell, forms the mitochondrial thioredoxin system with Trr2p, redox state is maintained by both Trr2p and Glr1p
591	YCR084C	TUP1	0.437941	0.0547113	0.392785	0.449354	0.0145142	0.190482	0.839929	0.00025876	0.00106918	General repressor of transcription; forms complex with Cyc8p, involved in the establishment of repressive chromatin structure through interactions with histones H3 and H4, appears to enhance expression of some genes
592	YCR086W	CSM1	-0.361728	0.260213	NA	-0.0771938	0.749169	0.9146	-0.402838	0.125364	0.197261	Nucleolar protein that mediates homolog segregation during meiosis I; forms a complex with Lrs4p and then Mam1p at kinetochores; required for condensin recruitment to the replication fork barrier site and rDNA repeat segregation
593	YCR087C-A	NA	-0.285809	0.320699	NA	0.114982	0.601135	0.864681	-0.213454	0.407757	0.513303	Putative protein of unknown function; green fluorescent protein (GFP)-fusion protein localizes to the nucleolus; YCR087C-A is not an essential gene
594	YCR088W	ABP1	-0.312138	0.183311	0.515461	-0.0797321	0.709978	0.901209	0.0225082	0.923881	0.946197	Actin-binding protein of the cortical actin cytoskeleton; important for activation of the Arp2/3 complex that plays a key role actin in cytoskeleton organization; inhibits barbed-end actin filament elongation; phosphorylation within its Proline-Rich Regio, mediated by Cdc28p and Pho85p, protects Abp1p from proteolysis mediated by its own PEST sequences; mammalian homologue of HIP-55 (hematopoieti…
595	YCR089W	FIG2	-0.0477643	0.871186	NA	-0.16648	0.411525	0.761198	-0.629658	0.00449847	0.012269	Cell wall adhesin, expressed specifically during mating; may be involved in maintenance of cell wall integrity during mating; FIG2 has a paralog, AGA1, that arose from the whole genome duplication
596	YCR090C	NA	-0.332933	0.0577044	NA	-0.306982	0.100075	0.454004	0.154607	0.354868	0.457658	Putative protein of unknown function; green fluorescent protein (GFP)-fusion protein localizes to the cytoplasm and nucleus; YCR090C is not an essential gene
597	YCR091W	KIN82	-0.436619	0.269625	NA	-0.50509	0.00905128	0.145879	-2.38309	1.19043e-12	2.50445e-11	Putative serine/threonine protein kinase; implicated in the regulation of phospholipid asymmetry through the activation of phospholipid translocases (flippases); involved in the phosphorylation of upstream inhibitory kinase Ypk1p along with Fpk1p; has a redundant role in the cellular response to mating pheromone; KIN82 has a paralog, FPK1, that arose from the whole genome duplication
598	YCR092C	MSH3	-0.445238	0.0416492	NA	-0.273586	0.135983	0.512328	-0.52817	0.00947258	0.0229001	Mismatch repair protein; forms dimers with Msh2p that mediate repair of insertion or deletion mutations and removal of nonhomologous DNA ends, contains a PCNA (Pol30p) binding motif required for genome stability
599	YCR093W	CDC39	-0.0261162	0.90885	NA	-0.13714	0.4831	0.796677	0.336722	0.163918	0.244855	Component of the CCR4-NOT1 core complex; this complex has multiple roles in regulating mRNA levels including regulation of transcription and destabilizing mRNAs by deadenylation; basal transcription factor
600	YCR094W	CDC50	-0.0814982	0.653169	NA	-0.0106554	0.952323	0.98571	0.115684	0.563096	0.658558	Endosomal protein that interacts with phospholipid flippase Drs2p; interaction with Cdc50p is essential for Drs2p catalytic activity; mutations affect cell polarity and polarized growth; similar to Lem3p; CDC50 has a paralog, YNR048W, that arose from the whole genome duplication
601	YCR095C	OCA4	-0.118253	0.46898	NA	-0.180925	0.302454	0.693242	0.108975	0.472878	0.577044	Cytoplasmic protein required for replication of Brome mosaic virus; S. cerevisiae is a model system for studying replication of positive-strand RNA viruses in their natural hosts
602	YCR097W	HMRA1	0.0421215	0.874679	NA	-0.107315	0.701888	0.89826	-0.172133	0.548634	0.644654	Silenced copy of a1 at HMR; homeobox corepressor that interacts with Alpha2p to repress haploid-specific gene transcription in diploid cells
603	YCR098C	GIT1	1.15554	0.0086046	NA	1.38997	0.0147916	0.192745	0.148952	0.644679	0.727878	Plasma membrane permease; mediates uptake of glycerophosphoinositol and glycerophosphocholine as sources of the nutrients inositol and phosphate; expression and transport rate are regulated by phosphate and inositol availability
604	YCR099C	NA	-0.4486	0.307056	NA	-0.459296	0.152956	0.533675	-1.5319	5.08414e-07	4.17021e-06	Putative protein of unknown function
605	YCR102C	NA	0.116567	0.721895	NA	-0.355047	0.325916	0.703526	-0.414161	0.392458	0.498524	Putative protein of unknown function; involved in copper metabolism; similar to C. carbonum toxD gene; member of the quinone oxidoreductase family
606	YCR106W	RDS1	-0.506314	0.151768	NA	-0.374239	0.241879	0.638906	-1.5277	0.000209795	0.000898518	Putative zinc cluster transcription factor; involved in conferring resistance to cycloheximide
607	YCR107W	AAD3	-0.152614	0.705176	NA	-0.162207	0.468636	0.791145	-1.58542	5.78867e-06	3.78944e-05	Putative aryl-alcohol dehydrogenase; similar to P. chrysosporium aryl-alcohol dehydrogenase; mutational analysis has not yet revealed a physiological role; AAD3 has a paralog, AAD15, that arose from a segmental duplication; members of the AAD gene family comprise three pairs (AAD3 + AAD15, AAD6/AAD16 + AAD4, AAD10 + AAD14) whose two genes are more related to one another than to other members of t…
608	YDL001W	RMD1	-0.10719	0.512066	NA	0.0305622	0.850499	0.948474	-0.0217019	0.879316	0.911564	Cytoplasmic protein required for sporulation
609	YDL002C	NHP10	0.0667589	0.695873	NA	0.0856583	0.617253	0.871207	0.261322	0.107832	0.175021	Non-essential INO80 chromatin remodeling complex subunit; preferentially binds DNA ends, protecting them from exonucleatic cleavage; deletion affects telomere maintenance via recombination; related to mammalian high mobility group proteins
610	YDL003W	MCD1	0.897698	0.0650346	NA	1.07728	5.05078e-06	0.000695997	2.23114	3.22854e-25	2.37276e-23	Essential alpha-kleisin subunit of the cohesin complex; required for sister chromatid cohesion in mitosis and meiosis; apoptosis induces cleavage and translocation of a C-terminal fragment to mitochondria; expression peaks in S phase
611	YDL004W	ATP16	0.258236	0.221727	0.546947	0.00385892	0.980314	0.993472	-0.21432	0.396359	0.502584	Delta subunit of the central stalk of mitochondrial F1F0 ATP synthase; F1F0 ATP synthase is a large, evolutionarily conserved enzyme complex required for ATP synthesis; F1 translationally regulates ATP6 and ATP8 expression to achieve a balanced output of ATP synthase genes encoded in nucleus and mitochondria; phosphorylated
612	YDL005C	MED2	0.0203606	0.915752	NA	0.116344	0.472479	0.793314	-0.410224	0.0224496	0.0474108	Subunit of the RNA polymerase II mediator complex; associates with core polymerase subunits to form the RNA polymerase II holoenzyme; essential for transcriptional regulation; relocalizes to the cytosol in response to hypoxia
613	YDL006W	PTC1	-0.153007	0.41766	NA	-0.180819	0.329355	0.704914	-0.149194	0.35974	0.462967	Type 2C protein phosphatase (PP2C); dephosphorylates Hog1p, inactivating osmosensing MAPK cascade; involved in Fus3p activation during pheromone response; deletion affects precursor tRNA splicing, mitochondrial inheritance, and sporulation
614	YDL007W	RPT2	0.131619	0.394698	0.675806	0.0405501	0.800968	0.93835	0.421338	0.0141474	0.0319985	ATPase of the 19S regulatory particle of the 26S proteasome; one of six ATPases of the regulatory particle; involved in the degradation of ubiquitinated substrates; required for normal peptide hydrolysis by the core 20S particle; N-myristoylation of Rpt2p at Gly2 is involved in regulating the proper intracellular distribution of proteasome activity by controlling the nuclear localization of the 2…
615	YDL008W	APC11	-0.215794	0.419643	NA	-0.185472	0.416186	0.764418	0.0652633	0.776135	0.830206	Catalytic core subunit, Anaphase-Promoting Complex/Cyclosome (APC/C); which is a ubiquitin-protein ligase required for degradation of anaphase inhibitors, including mitotic cyclins, during the metaphase/anaphase transition; contains a RING-H2 domain that is required for activity
616	YDL010W	GRX6	0.711158	0.0391777	0.368229	0.365234	0.043236	0.326108	0.751915	9.98275e-05	0.000463954	Cis-golgi localized monothiol glutaredoxin, binds Fe-S cluster; more similar in activity to dithiol than other monothiol glutaredoxins; involved in the oxidative stress response; GRX6 has a paralog, GRX7, that arose from the whole genome duplication
617	YDL012C	NA	0.560683	0.0144736	NA	0.356501	0.0501091	0.34455	0.308489	0.0541912	0.098777	Tail-anchored plasma membrane protein with a conserved CYSTM module; possibly involved in response to stress; may contribute to non-homologous end-joining (NHEJ) based on ydl012c htz1 double null phenotype; YDL012C has a paralog, YBR016W, that arose from the whole genome duplication
618	YDL013W	SLX5	-0.0737863	0.753291	NA	-0.0406539	0.785207	0.930649	-0.989822	4.64792e-11	7.73998e-10	Subunit of the Slx5-Slx8 SUMO-targeted Ub ligase (STUbL) complex; role in Ub-mediated degradation of histone variant Cse4p preventing mislocalization to euchromatin; role in proteolysis of spindle positioning protein Kar9p, and DNA repair proteins Rad52p and Rad57p; forms SUMO-dependent nuclear foci, including DNA repair centers; contains a RING domain and two SIM motifs; associates with the cent…
619	YDL014W	NOP1	0.472472	0.0425892	0.378166	0.287545	0.130144	0.501935	1.01145	2.83163e-05	0.000154229	Histone glutamine methyltransferase, modifies H2A at Q105 in nucleolus; component of the small subunit processome complex, which is required for processing of pre-18S rRNA; ortholog of mammalian fibrillarin; inviability of the null mutant is functionally complemented by human FBL
620	YDL015C	TSC13	-0.315949	0.183455	0.515461	-0.470395	0.0455518	0.333397	0.24738	0.146369	0.223611	Enoyl reductase; catalyzes last step in each cycle of very long chain fatty acid elongation; localizes to ER, highly enriched in a structure marking nuclear-vacuolar junctions; coimmunoprecipitates with elongases Elo2p and Elo3p; protein increases in abundance and relative distribution to ER foci increases upon DNA replication stress; human homolog TECR implicated in nonsyndromic mental retardati…
621	YDL016C	NA	-0.148711	0.497067	NA	-0.430206	0.0511835	0.345381	-0.396913	0.0722044	0.125561	Dubious open reading frame; unlikely to encode a functional protein, based on available experimental and comparative sequence data; partially overlaps the verified ORF CDC7/YDL153C, the catalytic subunit of a complex that regulates DNA replication
622	YDL017W	CDC7	-0.195415	0.285753	NA	-0.0761081	0.652527	0.878537	0.230827	0.142632	0.218689	DDK (Dbf4-dependent kinase) catalytic subunit; required for origin firing and replication fork progression in mitotic S phase through phosphorylation of Mcm2-7p complexes and Cdc45p; kinase activity correlates with cyclical DBF4 expression; required for pre-meiotic DNA replication, meiotic DSB formation, recruitment of monopolin complex to kinetochores during meiosis I, regulation of meiosis-spec…
623	YDL018C	ERP3	-0.133946	0.60631	NA	-0.0165568	0.942705	0.980855	0.321917	0.165075	0.246287	Protein with similarity to Emp24p and Erv25p; member of the p24 family involved in ER to Golgi transport
624	YDL019C	OSH2	-0.214186	0.384014	0.663926	-0.187232	0.289192	0.685381	-0.925444	5.2299e-06	3.46898e-05	Member of an oxysterol-binding protein family with seven members; in S. cerevisiae, family members have overlapping, redundant functions in sterol metabolism and collectively perform a function essential for viability; contains FFAT motif; interacts with ER anchor Scs2p at patches at the plasma membrane and at the nuclear envelope; regulated by sterol binding; OSH2 has a paralog, SWH1, that arose…
625	YDL020C	RPN4	0.0765458	0.53801	0.785325	-0.113389	0.484325	0.796677	-0.110614	0.435546	0.541436	Transcription factor that stimulates expression of proteasome genes; Rpn4p levels are in turn regulated by the 26S proteasome in a negative feedback control mechanism; RPN4 is transcriptionally regulated by various stress responses; relative distribution to the nucleus increases upon DNA replication stress
626	YDL021W	GPM2	-0.566216	0.0236989	NA	-0.140703	0.447411	0.781801	-0.859114	0.0139053	0.0315028	Homolog of Gpm1p phosphoglycerate mutase; converts 3-phosphoglycerate to 2-phosphoglycerate in glycolysis; may be non-functional; GPM2 has a paralog, GPM3, that arose from the whole genome duplication
627	YDL022W	GPD1	-0.329084	0.166412	0.495034	-0.17042	0.367162	0.730348	-0.889377	0.000741509	0.00266789	NAD-dependent glycerol-3-phosphate dehydrogenase; key enzyme of glycerol synthesis, essential for growth under osmotic stress; expression regulated by high-osmolarity glycerol response pathway; protein abundance increases in response to DNA replication stress; constitutively inactivated via phosphorylation by the protein kinases Ypk1p and Ypk2p, dephosphorylation increases catalytic activity; for…
628	YDL024C	DIA3	-0.0263803	0.896718	NA	-0.513211	0.0680266	0.392221	-1.06113	7.82621e-06	4.94136e-05	Protein of unknown function; involved in invasive and pseudohyphal growth
629	YDL025C	RTK1	-0.0467999	0.831865	0.916748	-0.113657	0.46002	0.787462	-1.23872	1.05832e-08	1.21278e-07	Putative protein kinase, potentially phosphorylated by Cdc28p; interacts with ribosome biogenesis factors, Cka2, Gus1 and Arc1; protein abundance increases in response to DNA replication stress
630	YDL027C	MRX9	-0.299605	0.111739	NA	-0.302781	0.0655655	0.38739	-0.592239	0.00241158	0.00728764	Protein that associates with mitochondrial ribosome; the authentic, non-tagged protein is detected in highly purified mitochondria in high-throughput studies; YDL027C is not an essential gene
631	YDL028C	MPS1	-0.135628	0.459615	NA	-0.0133827	0.93758	0.979148	-0.276212	0.115102	0.184591	Dual-specificity kinase; autophosphorylation required for function; required for spindle pole body (SPB) duplication and spindle checkpoint function; contributes to bi-orientation by promoting formation of force-generating kinetochore-microtubule attachments in meiosis I; substrates include SPB proteins Spc42p, Spc110p, and Spc98p, mitotic exit network protein Mob1p, kinetochore protein Cnn1p, an…
632	YDL029W	ARP2	-0.0427682	0.818224	0.915064	-0.137384	0.404989	0.756044	0.396049	0.0407379	0.0781578	Essential component of the Arp2/3 complex; Arp2/3 is a highly conserved actin nucleation center required for the motility and integrity of actin patches; involved in endocytosis and membrane growth and polarity; required for efficient Golgi-to-ER trafficking in COPI mutants
633	YDL030W	PRP9	-0.0947986	0.57306	NA	-0.0349349	0.839325	0.947279	-0.419637	0.0360049	0.0703755	Subunit of the SF3a splicing factor complex; required for spliceosome assembly; acts after the formation of the U1 snRNP-pre-mRNA complex
634	YDL031W	DBP10	0.309474	0.140672	0.478016	0.201901	0.294895	0.687987	0.3136	0.105493	0.171883	Putative ATP-dependent RNA helicase of the DEAD-box protein family; constituent of 66S pre-ribosomal particles; essential protein involved in ribosome biogenesis
635	YDL033C	SLM3	-0.0506666	0.863247	NA	0.0214108	0.909096	0.967362	-0.921622	9.33949e-07	7.2506e-06	tRNA-specific 2-thiouridylase; responsible for 2-thiolation of the wobble base of mitochondrial tRNAs; human homolog TRMU is implicated in myoclonus epilepsy associated with ragged red fibers (MERRF), and can complement yeast null mutant
636	YDL035C	GPR1	-0.0345688	0.834397	0.916903	-0.161281	0.34989	0.720164	-0.28266	0.0940478	0.15633	Plasma membrane G protein coupled receptor (GPCR); interacts with the heterotrimeric G protein alpha subunit, Gpa2p, and with Plc1p; sensor that integrates nutritional signals with the modulation of cell fate via PKA and cAMP synthesis
637	YDL036C	PUS9	-0.51626	0.0994268	NA	-0.158772	0.448747	0.781801	-0.653208	0.00843694	0.0208727	Mitochondrial tRNA:pseudouridine synthase; catalyzes the formation of pseudouridine at position 32 in mitochondrial tRNAs; contains an N-terminal mitochondrial targeting sequence; PUS9 has a paralog, RIB2, that arose from the whole genome duplication
638	YDL037C	BSC1	0.885179	0.162898	NA	0.351536	0.496612	0.80541	0.222659	0.727644	0.792486	Protein of unconfirmed function; similar to cell surface flocculin Flo11p; ORF exhibits genomic organization compatible with a translational readthrough-dependent mode of expression; in W303 strain one continuous open reading frame comprising of YDL037C, the intergenic region and YDL039C encodes the gene IMI1
639	YDL039C	PRM7	0.68158	0.0471955	NA	0.304395	0.323643	0.702675	0.265763	0.459741	0.564763	Pheromone-regulated protein; predicted to have one transmembrane segment; promoter contains Gcn4p binding elements; in W303 strain one continuous open reading frame comprising of YDL037C, the intergenic region and YDL039C encodes the IMI1
640	YDL040C	NAT1	0.0831059	0.679677	NA	-0.144482	0.353427	0.721649	0.65078	0.00042886	0.00166002	Subunit of protein N-terminal acetyltransferase NatA; NatA comprised of Nat1p, Ard1p, and Nat5p; N-terminally acetylates many proteins to influence multiple processes such as cell cycle progression, heat-shock resistance, mating, sporulation, telomeric silencing and early stages of mitophagy; orthologous to human NAA15; expression of both human NAA10 and NAA15 functionally complements ard1 nat1 d…
641	YDL042C	SIR2	0.0267158	0.864837	NA	0.0804335	0.633932	0.875193	-0.0324712	0.87638	0.909205	Conserved NAD+ dependent histone deacetylase of the Sirtuin family; deacetylation targets are primarily nuclear proteins; required for telomere hypercluster formation in quiescent yeast cells; involved in regulation of lifespan; plays roles in silencing at HML, HMR, telomeres, and rDNA; negatively regulates initiation of DNA replication; functions as regulator of autophagy like mammalian homolog …
642	YDL043C	PRP11	-0.198856	0.242589	NA	-0.187479	0.299254	0.692382	-0.156284	0.352838	0.455574	Subunit of the SF3a splicing factor complex; required for spliceosome assembly
643	YDL044C	MTF2	-0.120714	0.4771	NA	0.035263	0.84272	0.947279	-0.116522	0.519389	0.617931	Mitochondrial protein that interacts with mitochondrial RNA polymerase; interacts with an N-terminal region of mitochondrial RNA polymerase (Rpo41p) and couples RNA processing and translation to transcription
644	YDL045C	FAD1	-0.00471728	0.975931	NA	-0.0244255	0.88297	0.956204	-0.255494	0.095446	0.15813	Flavin adenine dinucleotide (FAD) synthetase; performs the second step in synthesis of FAD from riboflavin; mutation is functionally complemented by human FLAD1
645	YDL045W-A	MRP10	0.127431	0.446085	NA	0.102007	0.560328	0.84202	0.400243	0.00789899	0.0197278	Mitochondrial ribosomal protein of the small subunit; contains twin cysteine-x9-cysteine motifs; oxidized by Mia40p during import into mitochondria
646	YDL046W	NPC2	-0.0612261	0.811172	0.910058	-0.110098	0.479832	0.796137	-0.775472	1.75252e-05	0.000101045	Sterol transport protein and functional homolog of human NPC2/He1; human NPC2 is a cholesterol-binding protein whose deficiency causes Niemann-Pick type C2 disease involving retention of cholesterol in lysosomes; yeast NPC2 can complement mutations in human NPC2
647	YDL047W	SIT4	0.280406	0.0338849	0.356932	0.250775	0.0973895	0.447715	0.24379	0.0618941	0.110515	Ceramide-activated, type 2A-related serine-threonine phosphatase; functions in G1/S transition of mitotic cycle; controls lifespan, mitochondrial function, cell cycle progression by regulating HXK2 phosphorylation; regulator of COPII coat dephosphorylation; required for ER to Golgi traffic; interacts with Hrr25p kinase; cytoplasmic and nuclear protein that modulates functions mediated by Pkc1p in…
648	YDL048C	STP4	0.576956	0.0301632	0.356932	0.769718	0.000332663	0.0185216	-0.349409	0.253279	0.346178	Protein containing a Kruppel-type zinc-finger domain; similar to Stp1p, Stp2p; predicted transcription factor; relative distribution to the nucleus increases upon DNA replication stress; STP4 has a paralog, STP3, that arose from the whole genome duplication
649	YDL049C	KNH1	0.44045	0.0842023	0.403057	0.492798	0.0256953	0.25459	-0.883422	0.0016833	0.00540697	Protein with similarity to Kre9p; Kre9p is involved in cell wall beta 1,6-glucan synthesis; overproduction suppresses growth defects of a kre9 null mutant; required for propionic acid resistance
650	YDL051W	LHP1	-0.0645273	0.62736	0.831578	0.0192382	0.895602	0.960607	0.261505	0.113965	0.182949	RNA binding protein required for maturation of tRNA and U6 snRNA; acts as a molecular chaperone for RNAs transcribed by polymerase III; homologous to human La (SS-B) autoantigen
651	YDL052C	SLC1	0.027185	0.909161	NA	-0.0757374	0.699395	0.897743	0.634703	0.00257616	0.00768804	1-acyl-sn-glycerol-3-phosphate acyltransferase; catalyzes the acylation of lysophosphatidic acid to form phosphatidic acid, a key intermediate in lipid metabolism; enzymatic activity detected in lipid particles and microsomes
652	YDL053C	PBP4	0.205705	0.155388	0.488436	0.0998396	0.545827	0.832552	-0.0503834	0.73406	0.796327	Pbp1p binding protein; interacts strongly with Pab1p-binding protein 1 (Pbp1p) in the yeast two-hybrid system; also interacts with Lsm12p in a copurification assay; relative distribution to the nucleus increases upon DNA replication stress
653	YDL054C	MCH1	-0.171937	0.254459	NA	-0.165066	0.309626	0.697735	-0.604388	0.0013707	0.00452684	Protein with similarity to mammalian monocarboxylate permeases; monocarboxylate permeases are involved in transport of monocarboxylic acids across the plasma membrane but mutant is not deficient in monocarboxylate transport
654	YDL055C	PSA1	1.60437	0.0479467	0.389423	1.09577	1.08542e-06	0.000199428	3.11803	1.98868e-23	1.2896e-21	GDP-mannose pyrophosphorylase (mannose-1-phosphate guanyltransferase); synthesizes GDP-mannose from GTP and mannose-1-phosphate in cell wall biosynthesis; required for normal cell wall structure
655	YDL056W	MBP1	-0.261318	0.18446	NA	-0.0954691	0.597554	0.862682	-0.329514	0.0906037	0.151703	Transcription factor; involved in regulation of cell cycle progression from G1 to S phase, forms a complex with Swi6p that binds to MluI cell cycle box regulatory element in promoters of DNA synthesis genes
656	YDL057W	NA	-0.17014	0.356934	NA	0.00714637	0.969169	0.989696	-0.140422	0.442692	0.548313	Putative protein of unknown function; YDL057W is not an essential gene
657	YDL058W	USO1	0.146726	0.409192	NA	0.0858192	0.592784	0.860817	0.0973125	0.539837	0.63676	Essential protein involved in vesicle-mediated ER to Golgi transport; binds membranes and functions during vesicle docking to the Golgi; required for assembly of the ER-to-Golgi SNARE complex
658	YDL059C	RAD59	-0.201261	0.522306	NA	0.238545	0.339344	0.713873	-0.399311	0.141861	0.217629	Protein involved DNA double-strand break repair; repairs breaks in DNA during vegetative growth via recombination and single-strand annealing; anneals complementary single-stranded DNA; forms nuclear foci upon DNA replication stress; required for loading of Rad52p to DSBs; paralog of Rad52p
659	YDL060W	TSR1	0.125023	0.476823	0.740685	0.0652793	0.699644	0.897743	0.070318	0.670334	0.748624	Protein required for processing of 20S pre-rRNA in the cytoplasm; associates with pre-40S ribosomal particles; inhibits the premature association of 60S subunits with assembling 40S subunits in the cytoplasm; similar to Bms1p; relocalizes from nucleus to cytoplasm upon DNA replication stress
660	YDL061C	RPS29B	0.270502	0.135918	0.471215	0.267042	0.084375	0.423825	0.821142	0.00274458	0.00809603	Protein component of the small (40S) ribosomal subunit; homologous to mammalian ribosomal protein S29 and bacterial S14; RPS29B has a paralog, RPS29A, that arose from the whole genome duplication
661	YDL063C	SYO1	-0.211823	0.32668	NA	-0.293726	0.211241	0.607704	0.304959	0.138546	0.213553	Transport adaptor or symportin; facilitates synchronized nuclear coimport of the two 5S-rRNA binding proteins Rpl5p and Rpl11p; binds to nascent Rpl5p during translation; required for biogenesis of the large ribosomal subunit; green fluorescent protein (GFP)-fusion protein localizes to the cytoplasm and nucleus
662	YDL064W	UBC9	0.423924	0.0784162	NA	0.146598	0.43204	0.773922	0.538081	0.00214606	0.00664712	SUMO-conjugating enzyme involved in the Smt3p conjugation pathway; nuclear protein required for S- and M-phase cyclin degradation and mitotic control; involved in proteolysis mediated by the anaphase-promoting complex cyclosome (APCC)
663	YDL065C	PEX19	-0.0827569	0.650485	0.842595	0.0783362	0.654539	0.879877	-0.334491	0.0358719	0.0701963	Chaperone and import receptor for newly-synthesized class I PMPs; binds peroxisomal membrane proteins (PMPs) in the cytoplasm and delivers them to the peroxisome for subsequent insertion into the peroxisomal membrane; interacts with Myo2p and contributes to peroxisome partitioning
664	YDL066W	IDP1	-0.057382	0.71676	0.865268	-0.0657809	0.68051	0.89344	-0.45196	0.0188545	0.04111	Mitochondrial NADP-specific isocitrate dehydrogenase; catalyzes the oxidation of isocitrate to alpha-ketoglutarate; not required for mitochondrial respiration and may function to divert alpha-ketoglutarate to biosynthetic processes
665	YDL067C	COX9	0.318046	0.0652241	0.393037	0.323325	0.048784	0.338416	-0.576518	0.0158587	0.0353326	Subunit VIIa of cytochrome c oxidase (Complex IV); Complex IV is the terminal member of the mitochondrial inner membrane electron transport chain
666	YDL069C	CBS1	-0.0430718	0.80384	NA	-0.355297	0.0597029	0.37271	-0.659973	0.000817149	0.00290401	Mitochondrial translational activator of the COB mRNA; membrane protein that interacts with translating ribosomes, acts on the COB mRNA 5'-untranslated leader
667	YDL070W	BDF2	1.27555	0.0125198	0.310103	0.524051	0.026254	0.254775	2.55485	6.939e-19	2.6935e-17	Protein involved in transcription initiation; acts at TATA-containing promoters; associates with the basal transcription factor TFIID; contains two bromodomains; corresponds to the C-terminal region of mammalian TAF1; redundant with Bdf1p; protein abundance increases in response to DNA replication stress; BDF2 has a paralog, BDF1, that arose from the whole genome duplication
668	YDL072C	YET3	-0.0689116	0.738145	0.873612	-0.510302	0.00498679	0.100686	0.43325	0.0775802	0.133254	Protein of unknown function; YET3 null mutant decreases the level of secreted invertase; homolog of human BAP31 protein; protein abundance increases in response to DNA replication stress
669	YDL073W	AHK1	-0.135393	0.447557	NA	-0.0856628	0.629031	0.873815	0.0944096	0.592222	0.683342	Scaffold protein in the HKR1 sub-branch of the Hog1p-signaling pathway; physically interacts with the cytoplasmic domain of Hkr1p, and with Sho1p, Pbs2p, and Ste11p; prevents cross-talk signaling from Hkr1p of the osmotic stress MAPK cascade to the Kss1p MAPK cascade; non-essential gene
670	YDL074C	BRE1	0.15167	0.487559	NA	-0.0723835	0.667979	0.887281	0.357854	0.0192855	0.0418442	E3 ubiquitin ligase; forms heterodimer with Rad6p to regulate K63 polyubiquitination in response to oxidative stress and to monoubiquinate histone H2B-K123, which is required for the subsequent methylation of histone H3-K4 and H3-K79; required for DSBR, transcription, silencing, and checkpoint control; interacts with RNA-binding protein Npl3p, linking histone ubiquitination to mRNA processing; Br…
671	YDL075W	RPL31A	0.293604	0.149362	0.488436	0.241471	0.120277	0.490361	1.18972	0.000476423	0.00182124	Ribosomal 60S subunit protein L31A; associates with karyopherin Sxm1p; loss of both Rpl31p and Rpl39p confers lethality; homologous to mammalian ribosomal protein L31, no bacterial homolog; RPL31A has a paralog, RPL31B, that arose from the whole genome duplication
672	YDL076C	RXT3	0.161408	0.274746	NA	-0.0687835	0.67749	0.892101	-0.00770027	0.959678	0.971843	Component of the Rpd3L histone deacetylase complex; involved in histone deacetylation; protein abundance increases in response to DNA replication stress
673	YDL077C	VAM6	-0.317058	0.107755	NA	-0.313185	0.103629	0.458795	-0.223063	0.202652	0.290512	Guanine nucleotide exchange factor for the GTPase Gtr1p; subunit of the HOPS endocytic tethering complex; vacuole membrane protein; functions as a Rab GTPase effector, interacting with both GTP- and GDP-bound conformations of Ypt7p; facilitates tethering and promotes membrane fusion events at the late endosome and vacuole; required for both membrane and protein trafficking; component of vacuole-m…
674	YDL078C	MDH3	0.212785	0.335544	0.634804	-0.1805	0.404967	0.756044	-0.788962	0.00245327	0.00738082	Peroxisomal malate dehydrogenase; catalyzes interconversion of malate and oxaloacetate; involved in the glyoxylate cycle
675	YDL079C	MRK1	0.336324	0.162056	NA	-0.16245	0.51808	0.8149	-0.5582	0.0279586	0.056756	Glycogen synthase kinase 3 (GSK-3) homolog; one of four GSK-3 homologs in S. cerevisiae that function to activate Msn2p-dependent transcription of stress responsive genes and that function in protein degradation; MRK1 has a paralog, RIM11, that arose from the whole genome duplication
676	YDL080C	THI3	0.188566	0.252555	NA	0.193381	0.245815	0.64218	-0.348275	0.0396398	0.07637	Regulatory protein that binds Pdc2p and Thi2p transcription factors; activates thiamine biosynthesis transcription factors Pdc2p and Thi2p by binding to them, but releases and de-activates them upon binding to thiamine pyrophosphate (TPP), the end product of the pathway; has similarity to decarboxylases but enzymatic activity is not detected
677	YDL081C	RPP1A	0.272998	0.318864	0.624649	0.0923237	0.538055	0.828883	1.24809	3.02491e-05	0.000163464	Ribosomal stalk protein P1 alpha; involved in the interaction between translational elongation factors and the ribosome; free (non-ribosomal) P1 stimulates the phosphorylation of the eIF2 alpha subunit (Sui2p) by Gcn2p; accumulation of P1 in the cytoplasm is regulated by phosphorylation and interaction with the P2 stalk component
678	YDL082W	RPL13A	0.176199	0.195306	0.523583	0.197804	0.205482	0.601605	0.820521	0.00153638	0.00500798	Ribosomal 60S subunit protein L13A; not essential for viability; homologous to mammalian ribosomal protein L13, no bacterial homolog; RPL13A has a paralog, RPL13B, that arose from the whole genome duplication
679	YDL083C	RPS16B	0.364726	0.0823755	0.402031	0.205062	0.203538	0.600158	0.927045	0.00160922	0.0052054	Protein component of the small (40S) ribosomal subunit; homologous to mammalian ribosomal protein S16 and bacterial S9; RPS16B has a paralog, RPS16A, that arose from the whole genome duplication
680	YDL084W	SUB2	0.0686789	0.767779	0.890734	-0.248857	0.183858	0.577451	0.811565	3.00993e-06	2.12429e-05	Component of the TREX complex required for nuclear mRNA export; member of the DEAD-box RNA helicase superfamily and is involved in early and late steps of spliceosome assembly; homolog of the human splicing factor hUAP56; relocalizes from nucleus to cytoplasm upon DNA replication stress
681	YDL085C-A	NA	-0.296783	0.249075	NA	0.0344918	0.880367	0.95543	0.607427	0.00751173	0.0189149	Putative protein of unknown function; green fluorescent protein (GFP)-fusion protein localizes to the cytoplasm and nucleus
682	YDL085W	NDE2	-0.421432	0.256726	0.580389	-0.95015	0.0543834	0.354747	-3.64555	1.10474e-31	1.14893e-29	Mitochondrial external NADH dehydrogenase; catalyzes the oxidation of cytosolic NADH; Nde1p and Nde2p are involved in providing the cytosolic NADH to the mitochondrial respiratory chain; NDE2 has a paralog, NDE1, that arose from the whole genome duplication
683	YDL086W	NA	-0.174044	0.477442	0.740685	-0.0234452	0.889262	0.958322	-0.420799	0.0737644	0.127617	Putative carboxymethylenebutenolidase; the authentic, non-tagged protein is detected in highly purified mitochondria in high-throughput studies; YDL086W is not an essential gene
684	YDL087C	LUC7	0.0168872	0.955817	NA	0.0959777	0.61123	0.867691	-0.619827	0.00191536	0.00603284	Essential protein associated with the U1 snRNP complex; splicing factor involved in recognition of 5' splice site; contains two zinc finger motifs; N-terminal zinc finger binds pre-mRNA; relocalizes to the cytosol in response to hypoxia
685	YDL088C	ASM4	-0.313075	0.133656	NA	-0.168811	0.337539	0.712861	-0.463323	0.00826768	0.0205184	FG-nucleoporin component of central core of nuclear pore complex (NPC); contributes directly to nucleocytoplasmic transport; induces membrane tubulation, which may contribute to nuclear pore assembly; ASM4 has a paralog, NUP53, that arose from the whole genome duplication
686	YDL089W	NUR1	-0.442555	0.101009	NA	-0.348653	0.0887294	0.432109	-0.529253	0.0104598	0.0248804	Protein involved in regulation of mitotic exit; dephosphorylation target of Cdc14p in anaphase, which promotes timely rDNA segregation and allows mitotic progression; interacts with Csm1p, Lrs4p; required for rDNA repeat stability; null mutant causes increase in unequal sister-chromatid exchange; GFP-fusion protein localizes to the nuclear periphery, possible Cdc28p substrate
687	YDL090C	RAM1	-0.340329	0.223186	NA	-0.133956	0.448393	0.781801	-0.705488	0.00648838	0.0167278	Beta subunit of the CAAX farnesyltransferase (FTase); this complex prenylates the a-factor mating pheromone and Ras proteins; required for the membrane localization of Ras proteins and a-factor; homolog of the mammalian FTase beta subunit
688	YDL091C	UBX3	-0.215623	0.162754	NA	-0.0708938	0.665526	0.885868	-0.607419	0.000556286	0.00209438	Clathrin-coated vesicle component, regulator of endocytosis; copurifies with the DSC ubiquitin ligase complex; UBX (ubiquitin regulatory X) domain-containing protein that interacts with Cdc48p; required for efficient clathrin-mediated endocytosis; ortholog of fission yeast Ucp10
689	YDL092W	SRP14	0.0930011	0.500449	NA	-0.0659932	0.668325	0.887451	0.31094	0.0525455	0.0961589	Signal recognition particle (SRP) subunit; interacts with the RNA component of SRP to form the Alu domain, which is the region of SRP responsible for arrest of nascent chain elongation during membrane targeting; homolog of mammalian SRP14
690	YDL093W	PMT5	-0.224026	0.198872	NA	-0.0429739	0.793858	0.933992	-0.589748	0.00194966	0.00611457	Protein O-mannosyltransferase; transfers mannose residues from dolichyl phosphate-D-mannose to protein serine/threonine residues; acts in a complex with Pmt3p, can instead interact with Pmt2p in some conditions; target for new antifungals
691	YDL095W	PMT1	-0.00180914	0.990312	0.992559	0.145287	0.383101	0.737981	0.796608	0.0100127	0.0239333	Protein O-mannosyltransferase of the ER membrane; transfers mannose from dolichyl phosphate-D-mannose to protein serine and threonine residues; 1 of 7 related proteins involved in O-glycosylation which is essential for cell wall rigidity; involved in ER quality control; amino terminus faces cytoplasm, carboxyl terminus faces ER lumen
692	YDL097C	RPN6	0.0800057	0.545628	0.788328	-0.0162691	0.910556	0.968169	0.368985	0.0687205	0.120479	Essential, non-ATPase regulatory subunit of the 26S proteasome lid; required for the assembly and activity of the 26S proteasome; the human homolog (S9 protein) partially rescues Rpn6p depletion; protein abundance increases in response to DNA replication stress
693	YDL098C	SNU23	0.195954	0.368128	NA	0.248576	0.212693	0.609641	0.267443	0.166543	0.248036	Component of the U4/U6.U5 snRNP complex; involved in mRNA splicing via spliceosome
694	YDL099W	BUG1	-0.103233	0.580453	0.809741	-0.0104079	0.953824	0.985839	-0.00688698	0.969779	0.979554	Cis-golgi localized protein involved in ER to Golgi transport; forms a complex with the mammalian GRASP65 homolog, Grh1p; mutants are compromised for the fusion of ER-derived vesicles with Golgi membranes
695	YDL100C	GET3	-0.0923348	0.580863	0.809741	-0.111679	0.48174	0.796137	0.53437	0.0205256	0.0440393	Guanine nucleotide exchange factor for Gpa1p; amplifies G protein signaling; functions as a chaperone under ATP-depleted oxidative stress conditions; subunit of GET complex, involved in ATP dependent Golgi to ER trafficking and insertion of tail-anchored (TA) proteins into ER membrane under non-stress conditions; binds as dimer to transmembrane domain (TMD) cargo, shielding TMDs from aqueous solv…
696	YDL101C	DUN1	0.313784	0.33516	NA	0.401822	0.0552586	0.358337	1.42237	1.1096e-14	2.9981e-13	Cell-cycle checkpoint S/T protein kinase; required for transient G2/M arrest after DNA damage, damage-induced transcription, and nuclear-to-cytoplasmic redistribution of Rnr2p-Rnr4p after genotoxic stress and iron deprivation; phosphorylates repair protein Rad55p, transcriptional repressor Sml1p, superoxide dismutase, and ribonucleotide reductase inhibitors Crt1p and Dif1p; functions in the Mec1p…
697	YDL102W	POL3	0.0474716	0.778404	NA	0.0945453	0.592827	0.860817	0.196029	0.22035	0.310711	Catalytic subunit of DNA polymerase delta; required for chromosomal DNA replication during mitosis and meiosis, intragenic recombination, repair of double strand DNA breaks, and DNA replication during nucleotide excision repair (NER)
698	YDL103C	QRI1	-0.107208	0.471803	NA	0.0299483	0.859664	0.949213	0.209206	0.127812	0.200085	UDP-N-acetylglucosamine pyrophosphorylase; catalyzes the formation of UDP-N-acetylglucosamine (UDP-GlcNAc), which is important in cell wall biosynthesis, protein N-glycosylation, and GPI anchor biosynthesis; protein abundance increases in response to DNA replication stress
699	YDL104C	QRI7	-0.126954	0.473256	NA	-0.111719	0.546933	0.833028	-0.942883	8.02456e-06	5.0608e-05	Protein involved in threonylcarbamoyl adenosine biosynthesis; Sua5p and Qri7p are necessary and sufficient for RNA t6A modification in vitro; highly conserved mitochondrial protein; essential for t6A modification of mitochondrial tRNAs that decode ANN codons; similar to Kae1p and E. coli YgjD, both of which are also required for tRNA t6A modification; when directed to the cytoplasm, complements t…
700	YDL105W	NSE4	-0.128737	0.495722	NA	0.23221	0.255899	0.649108	0.277235	0.09492	0.157448	Component of the SMC5-SMC6 complex; this complex plays a key role in the removal of X-shaped DNA structures that arise between sister chromatids during DNA replication and repair
701	YDL106C	PHO2	-0.414026	0.0216213	NA	-0.163075	0.361869	0.726658	-0.178504	0.282837	0.37978	Homeobox transcription factor; regulatory targets include genes involved in phosphate metabolism; binds cooperatively with Pho4p to the PHO5 promoter; phosphorylation of Pho2p facilitates interaction with Pho4p; relocalizes to the cytosol in response to hypoxia
702	YDL107W	MSS2	-0.171286	0.402246	NA	-0.133344	0.51602	0.8149	0.0595016	0.738769	0.799861	Peripherally bound inner membrane protein of the mitochondrial matrix; involved in membrane insertion of C-terminus of Cox2p, interacts genetically and physically with Cox18p
703	YDL108W	KIN28	0.0633946	0.670489	NA	-0.0564631	0.728307	0.906478	-0.0693236	0.640993	0.724843	Serine/threonine protein kinase, subunit of transcription factor TFIIH; involved in transcription initiation at RNA polymerase II promoters; phosphorylates Ser5 residue of the PolII C-terminal domain (CTD) at gene promoters; relocalizes to the cytosol in response to hypoxia
704	YDL109C	NA	0.126187	0.600701	NA	0.0799076	0.675629	0.890774	-0.565436	0.00878074	0.0214918	Putative lipase; involved in lipid metabolism; not an essential gene; YDL109C has a paralog, ROG1, that arose from the whole genome duplication
705	YDL110C	TMA17	0.187018	0.322988	0.62699	0.294795	0.114406	0.477732	0.296364	0.104934	0.171022	ATPase dedicated chaperone that adapts proteasome assembly to stress; Tma17p is induced upon stress; interacts with Rpt6p to assist its pairing to Rpt3p and early steps in proteasome biogenesis; associates with ribosomes; heterozygous deletion demonstrated increases in chromosome instability in a rad9 deletion background; protein abundance is decreased upon intracellular iron depletion
706	YDL111C	RRP42	0.0583624	0.707675	NA	-0.0382604	0.811262	0.940808	0.150582	0.339755	0.441161	Exosome non-catalytic core component; involved in 3'-5' RNA processing and degradation in both the nucleus and the cytoplasm; has similarity to E. coli RNase PH and to human hRrp42p (EXOSC7)
707	YDL112W	TRM3	0.143695	0.43038	NA	0.000474899	0.997754	0.999373	0.642061	0.00270613	0.00800653	2'-O-ribose methyltransferase; catalyzes the ribose methylation of the guanosine nucleotide at position 18 of tRNAs
708	YDL113C	ATG20	-0.213418	0.290965	NA	-0.179065	0.263525	0.656074	-0.985787	3.00477e-07	2.5798e-06	Sorting nexin family member; required for the cytoplasm-to-vacuole targeting (Cvt) pathway and for endosomal sorting; has a Phox homology domain that binds phosphatidylinositol-3-phosphate; interacts with Snx4p; potential Cdc28p substrate
709	YDL115C	IWR1	-0.0712928	0.709404	0.86499	-0.0120753	0.941605	0.980833	-0.665065	0.000169118	0.000743957	RNA polymerase II transport factor, conserved from yeast to humans; also has a role in transporting RNA polymerase III into the nucleus; interacts with most of the RNAP II subunits; nucleo-cytoplasmic shuttling protein; deletion causes hypersensitivity to K1 killer toxin; protein increases in abundance and relocalizes from nucleus to cytoplasm upon DNA replication stress
710	YDL116W	NUP84	-0.387392	0.0170298	NA	-0.549164	0.0044092	0.0920889	-0.0248473	0.879536	0.911621	Subunit of the Nup84p subcomplex of the nuclear pore complex (NPC); contributes to nucleocytoplasmic transport and NPC biogenesis; also plays roles in several processes that may require localization of genes or chromosomes at the nuclear periphery, including double-strand break repair, transcription and chromatin silencing; homologous to human NUP107
711	YDL117W	CYK3	0.113285	0.542793	NA	0.0862153	0.643242	0.876946	0.5648	0.0307754	0.0616404	SH3-domain protein located in the bud neck and cytokinetic actin ring; relocalizes from bud neck to nucleus upon DNA replication stress; activates the chitin synthase activity of Chs2p during cytokinesis; suppressor of growth and cytokinesis defects of chs2 phospho-mutants
712	YDL119C	HEM25	-0.104189	0.656759	NA	0.0569397	0.809882	0.940794	0.216155	0.39287	0.498733	Mitochondrial glycine transporter; required for the transport of glycine into mitochondria for initiation of heme biosynthesis, with YMC1 acting as a secondary transporter; homolog of human SLC25A38, a mitochondrial glycine transporter associated with nonsyndromic autosomal recessive congenital sideroblastic anemia; human SLC25A38 can complement the heme deficiency associated with the null mutant…
713	YDL120W	YFH1	0.0740016	0.731461	NA	-0.123064	0.524485	0.820131	-0.354838	0.0710506	0.123855	Mitochondrial matrix iron chaperone; oxidizes and stores iron; interacts with Isu1p to promote Fe-S cluster assembly; mutation results in multiple Fe/S-dependent enzyme deficiencies; human frataxin homolog FXN is mutated in Friedrich's ataxia; human FTL gene can complement yeast yfh1 null mutant
714	YDL121C	NA	-0.217437	0.273559	NA	-0.112844	0.553599	0.839574	0.100027	0.615728	0.703397	Putative protein of unknown function; green fluorescent protein (GFP)-fusion protein localizes to the endoplasmic reticulum; YDL121C is not an essential protein
715	YDL122W	UBP1	0.0343553	0.816004	0.913159	0.0319212	0.845361	0.947422	0.298177	0.0350557	0.0689787	Ubiquitin-specific protease; removes ubiquitin from ubiquitinated proteins; cleaves at the C terminus of ubiquitin fusions irrespective of their size; capable of cleaving polyubiquitin chains
716	YDL123W	SNA4	0.251545	0.081468	NA	0.066232	0.689838	0.896083	-0.242845	0.0976317	0.160785	Protein of unknown function; localized to the vacuolar outer membrane; predicted to be palmitoylated
717	YDL124W	NA	0.253704	0.320541	0.625487	0.0733996	0.672266	0.889042	1.48314	9.33575e-08	8.88751e-07	NADPH-dependent alpha-keto amide reductase; reduces aromatic alpha-keto amides, aliphatic alpha-keto esters, and aromatic alpha-keto esters; member of the aldo-keto reductase (AKR) family; protein abundance increases in response to DNA replication stress
718	YDL125C	HNT1	0.524885	0.111004	0.44484	0.109972	0.535572	0.826181	1.22433	6.70296e-08	6.5047e-07	Adenosine 5'-monophosphoramidase; interacts physically and genetically with Kin28p, a CDK and TFIIK subunit, and genetically with CAK1; member of histidine triad (HIT) superfamily of nucleotide-binding proteins; protein abundance increases in response to DNA replication stress; human homolog HINT1 can complement yeast hnt1 mutant
719	YDL126C	CDC48	0.0213595	0.873522	0.938939	-0.0549917	0.70569	0.900011	0.361481	0.10636	0.173142	AAA ATPase; subunit of polyubiquitin-selective segregase complex involved in ERAD, cell wall integrity during heat stress, mitotic spindle disassembly; role in mobilizing membrane bound transcription factors by regulated ubiquitin/proteasome-dependent processing in macroautophagy, PMN, RAD, ribophagy, homotypic ER membrane fusion, disassembly of Met30p from SCF complex, telomerase regulation via …
720	YDL127W	PCL2	0.391136	0.292761	NA	0.933177	3.8108e-05	0.00338792	2.28596	1.7791e-19	7.54339e-18	Cyclin, interacts with cyclin-dependent kinase Pho85p; member of the Pcl1,2-like subfamily, involved in the regulation of polarized growth and morphogenesis and progression through the cell cycle; localizes to sites of polarized cell growth; PCL2 has a paralog, PCL9, that arose from the whole genome duplication
721	YDL128W	VCX1	0.175467	0.343662	0.641237	0.15828	0.289538	0.685381	0.437421	0.00139427	0.00459644	Vacuolar membrane antiporter with Ca2+/H+ and K+/H+ exchange activity; involved in control of cytosolic Ca2+ and K+ concentrations; has similarity to sodium/calcium exchangers, including the bovine Na+/Ca2+,K+ antiporter
722	YDL129W	NA	-0.0359644	0.904623	NA	0.0488016	0.833771	0.945266	-0.165496	0.431702	0.537385	Protein of unknown function; green fluorescent protein (GFP)-fusion protein localizes to the cytoplasm and the nucleus; YDL129W is not an essential gene; relative distribution to the nucleus increases upon DNA replication stress
723	YDL130W	RPP1B	0.295357	0.212569	0.537354	0.239083	0.143224	0.519635	1.34247	0.00021201	0.000907295	Ribosomal protein P1 beta; component of the ribosomal stalk, which is involved in interaction of translational elongation factors with ribosome; free (non-ribosomal) P1 stimulates the phosphorylation of the eIF2 alpha subunit (Sui2p) by Gcn2p; accumulation is regulated by phosphorylation and interaction with the P2 stalk component
724	YDL130W-A	STF1	0.0701647	0.717243	0.865268	0.0877385	0.599571	0.863784	-0.79686	0.0132902	0.0303713	Protein involved in regulation of the mitochondrial F1F0-ATP synthase; Stf1p and Stf2p act as stabilizing factors that enhance inhibitory action of the Inh1p protein; protein abundance increases in response to DNA replication stress; STF1 has a paralog, INH1, that arose from the whole genome duplication
725	YDL131W	LYS21	0.496885	0.0726332	0.399639	0.491917	0.00512695	0.10239	0.661143	0.00104712	0.00360265	Homocitrate synthase isozyme; catalyzes the condensation of acetyl-CoA and alpha-ketoglutarate to form homocitrate, which is the first step in the lysine biosynthesis pathway; LYS21 has a paralog, LYS20, that arose from the whole genome duplication
726	YDL132W	CDC53	0.09645	0.555376	0.794615	-0.0750826	0.644202	0.876946	0.0372727	0.837702	0.880682	Cullin; structural protein of SCF complexes (which also contain Skp1p, Cdc34p, Hrt1p and an F-box protein) involved in ubiquitination; SCF promotes the G1-S transition by targeting G1 cyclins and the Cln-CDK inhibitor Sic1p for degradation; human homolog CUL1 can complement yeast cdc53 null mutant
727	YDL133C-A	RPL41B	0.303876	0.271067	0.588506	0.224802	0.255824	0.649108	1.05741	0.000690311	0.0025182	Ribosomal 60S subunit protein L41B; comprises only 25 amino acids; rpl41a rpl41b double null mutant is viable; homologous to mammalian ribosomal protein L41, no bacterial homolog; RPL41B has a paralog, RPL41A, that arose from the whole genome duplication
728	YDL133W	SRF1	-0.090372	0.532797	NA	-0.194252	0.30058	0.692794	-0.178178	0.332763	0.433923	Regulator of phospholipase D (Spo14p); interacts with Spo14p and regulates its catalytic activity; capable of buffering the toxicity of C16:0 platelet activating factor, a lipid that accumulates intraneuronally in Alzheimer's patients
729	YDL134C	PPH21	0.338515	0.0234649	0.339249	0.0733274	0.627673	0.873815	0.11446	0.431819	0.537409	Catalytic subunit of protein phosphatase 2A (PP2A); functionally redundant with Pph22p; methylated at C terminus; forms alternate complexes with several regulatory subunits; involved in signal transduction and regulation of mitosis; forms nuclear foci upon DNA replication stress; PPH21 has a paralog, PPH22, that arose from the whole genome duplication
730	YDL135C	RDI1	-0.169578	0.432849	NA	-0.00313862	0.985399	0.995882	0.541067	0.00100914	0.00348738	Rho GDP dissociation inhibitor; involved in the localization and regulation of Cdc42p and Rho1p; protein abundance increases in response to DNA replication stress
731	YDL136W	RPL35B	0.127031	0.602964	NA	-0.0230758	0.885098	0.956787	0.616559	0.0030764	0.00888737	Ribosomal 60S subunit protein L35B; homologous to mammalian ribosomal protein L35 and bacterial L29; RPL35B has a paralog, RPL35A, that arose from the whole genome duplication
732	YDL137W	ARF2	-0.0842813	0.604219	0.822716	-0.245955	0.160081	0.543663	-0.165507	0.296852	0.394553	ADP-ribosylation factor; GTPase of the Ras superfamily involved in regulation of coated formation vesicles in intracellular trafficking within the Golgi; ARF2 has a paralog, ARF1, that arose from the whole genome duplication; arf1 arf2 double null mutation is complemented by human ARF1, ARF4, ARF5, or ARF6
733	YDL138W	RGT2	0.0419763	0.883868	NA	0.30849	0.124637	0.496865	-0.679262	3.00098e-05	0.00016233	Plasma membrane high glucose sensor that regulates glucose transport; contains 12 predicted transmembrane segments and a long C-terminal tail required for induction of hexose transporters; RGT2 has a paralog, SNF3, that arose from the whole genome duplication
734	YDL139C	SCM3	-0.361136	0.361941	NA	0.0585919	0.777605	0.92973	-1.27278	2.27502e-10	3.48331e-09	Nonhistone component of centromeric chromatin; binds to histone H3 variant, Cse4p, and recruits it to centromeres; involved in the assembly and maintenance of Cse4-H4 at centromeres; required for kinetochore assembly and G2/M progression; may protect Cse4p from ubiquitylation; homolog of mammalian HJURP
735	YDL140C	RPO21	0.39197	0.0375749	0.361798	0.239473	0.150284	0.529983	0.648379	0.0163449	0.0362839	RNA polymerase II largest subunit B220; part of central core; phosphorylation of C-terminal heptapeptide repeat domain regulates association with transcription and splicing factors; similar to bacterial beta-prime
736	YDL141W	BPL1	-0.149596	0.34243	NA	-0.0398795	0.808118	0.939934	-0.0867329	0.564287	0.659484	Biotin:apoprotein ligase; covalently modifies proteins with the addition of biotin, required for acetyl-CoA carboxylase (Acc1p) holoenzyme formation; comparative analysis suggests that a mitochondrially targeted form may result from translation starting at a non-canonical codon upstream of the annotated start codon; human homolog HLCS can complement yeast BPL1 mutant
737	YDL142C	CRD1	-0.138873	0.41823	NA	-0.17469	0.332375	0.707479	-0.298088	0.092591	0.154234	Cardiolipin synthase; produces cardiolipin, which is a phospholipid of the mitochondrial inner membrane that is required for normal mitochondrial membrane potential and function and for correct integration of membrane-multispanning proteins into the mitochondrial outer membrane; required to maintain tubular mitochondrial morphology and functions in mitochondrial fusion; also required for normal v…
738	YDL143W	CCT4	0.0625217	0.664275	0.844872	0.0118143	0.939986	0.980496	0.236539	0.158942	0.238859	Subunit of the cytosolic chaperonin Cct ring complex; related to Tcp1p, required for the assembly of actin and tubulins in vivo
739	YDL144C	NA	-0.125183	0.636909	NA	0.165078	0.350364	0.720164	-0.742217	0.000248767	0.00103487	Protein of unknown function; green fluorescent protein (GFP)-fusion protein localizes to the cytoplasm and nucleus; YDL144C is not an essential gene; protein abundance increases in response to DNA replication stress
740	YDL145C	COP1	0.145995	0.439252	0.71196	0.015337	0.923294	0.973264	0.670529	0.00153728	0.00500798	Alpha subunit of COPI vesicle coatomer complex; complex surrounds transport vesicles in the early secretory pathway
741	YDL146W	LDB17	-0.127977	0.595361	NA	-0.454505	0.0812223	0.419079	-0.0882732	0.705887	0.776261	Protein involved in the regulation of endocytosis; transiently recruited to actin cortical patches in a SLA1-dependent manner after late coat component assembly; GFP-fusion protein localizes to the periphery, cytoplasm, bud, and bud neck
742	YDL147W	RPN5	-0.0376183	0.766471	0.890437	-0.120104	0.453618	0.78479	0.574967	0.00496246	0.013304	Subunit of the CSN and 26S proteasome lid complexes; similar to mammalian p55 subunit and to another S. cerevisiae regulatory subunit, Rpn7p; Rpn5p is an essential protein; the COP9 signalosome is also known as the CSN
743	YDL148C	NOP14	-0.0631234	0.733549	NA	0.0615107	0.728372	0.906478	0.182787	0.292699	0.389888	Nucleolar protein; forms a complex with Noc4p that mediates maturation and nuclear export of 40S ribosomal subunits; also present in the small subunit processome complex, which is required for processing of pre-18S rRNA
744	YDL149W	ATG9	-0.18029	0.433316	NA	-0.164905	0.308356	0.6964	-1.01373	3.78929e-07	3.19366e-06	Transmembrane protein involved in forming Cvt and autophagic vesicles; cycles between the phagophore assembly site (PAS) and other cytosolic punctate structures, not found in autophagosomes; may be involved in membrane delivery to the PAS
745	YDL150W	RPC53	0.268213	0.078444	NA	0.246023	0.185999	0.578569	0.232741	0.120718	0.191701	RNA polymerase III subunit C53
746	YDL153C	SAS10	0.235153	0.212012	0.537073	0.131071	0.449975	0.78206	0.26521	0.138717	0.213733	Subunit of U3-containing Small Subunit (SSU) processome complex; involved in production of 18S rRNA and assembly of small ribosomal subunit; disrupts silencing when overproduced; mutant has increased aneuploidy tolerance; essential gene
747	YDL154W	MSH5	-0.50996	0.0827185	NA	-0.64373	0.00275863	0.0717243	-1.11587	0.00110005	0.00375681	Protein of the MutS family; forms a dimer with Msh4p that facilitates crossovers between homologs during meiosis; msh5-Y823H mutation confers tolerance to DNA alkylating agents; homologs present in C. elegans and humans
748	YDL155W	CLB3	0.0217866	0.896845	NA	0.096028	0.585176	0.855833	-0.0843986	0.556361	0.652481	B-type cyclin involved in cell cycle progression; activates Cdc28p to promote the G2/M transition; may be involved in DNA replication and spindle assembly; accumulates during S phase and G2, then targeted for ubiquitin-mediated degradation; relative distribution to the nucleus increases upon DNA replication stress; CLB3 has a paralog, CLB4, that arose from the whole genome duplication
749	YDL156W	CMR1	0.108968	0.609385	NA	0.407619	0.0655723	0.38739	-0.0772725	0.779503	0.832663	Nuclear protein with a role in protein quality control; localizes to the intranuclear quality control compartment (INQ) in response to proteasome inhibition or DNA replication stress; INQ likely sequesters proteins involved in DNA metabolism for degradation or re-folding; DNA-binding protein with preference for UV-damaged DNA; contains three WD domains (WD-40 repeat); human ortholog WDR76 also ex…
750	YDL157C	NA	-0.0867287	0.64884	NA	0.0281816	0.879619	0.95543	0.262445	0.118268	0.188627	Putative protein of unknown function; the authentic, non-tagged protein is detected in highly purified mitochondria in high-throughput studies
751	YDL158C	NA	0.238724	0.613064	NA	0.702242	0.0669908	0.390957	1.88962	1.59544e-08	1.76588e-07	Dubious open reading frame; unlikely to encode a functional protein, based on available experimental and comparative sequence data
752	YDL159W	STE7	-0.273599	0.207158	NA	-0.0328741	0.852321	0.948474	-0.543144	0.00296217	0.00864345	Signal transducing MAP kinase kinase; involved in pheromone response where it phosphorylates Fus3p; involved in the pseudohyphal/invasive growth pathway where it phosphorylates of Kss1p; phosphorylated by Ste11p; degraded by ubiquitin pathway
753	YDL160C	DHH1	-0.0475679	0.81892	NA	-0.213256	0.334327	0.708693	0.102045	0.647708	0.730843	Cytoplasmic DExD/H-box helicase, stimulates mRNA decapping; coordinates distinct steps in mRNA function and decay, interacts with both the decapping and deadenylase complexes, role in translational repression, mRNA decay, and processing body dynamics; may have a role in mRNA export; C-terminus of Dhh1p interacts with Ngr1p and promotes POR1, but not EDC1 mRNA decay; forms cytoplasmic foci upon DN…
754	YDL160C-A	MHF2	-0.301113	0.237896	NA	-0.202852	0.424323	0.768354	0.0572544	0.812184	0.859427	Component of the heterotetrameric MHF histone-fold complex; in humans the MHF complex interacts with both DNA and Mph1p ortholog FANCM to stabilize and remodel blocked replication forks and repair damaged DNA; mhf2 srs2 double mutants are MMS hypersensitive; orthologous to human centromere constitutive-associated network (CCAN) subunit CENP-X, also known as MHF2
755	YDL161W	ENT1	-0.00395692	0.980174	NA	0.370039	0.0484304	0.338067	0.13672	0.423778	0.529195	Epsin-like protein involved in endocytosis and actin patch assembly; functionally redundant with Ent2p; binds clathrin via a clathrin-binding domain motif at C-terminus; relocalizes from bud neck to cytoplasm upon DNA replication stress; ENT1 has a paralog, ENT2, that arose from the whole genome duplication
756	YDL164C	CDC9	0.128903	0.467515	NA	0.334961	0.0483239	0.338067	0.472571	0.00173217	0.00552851	DNA ligase found in the nucleus and mitochondria; an essential enzyme that joins Okazaki fragments during DNA replication; also acts in ribonucleotide excision repair, base excision repair, and recombination; human homolog LIG1 can complement yeast cdc9 temperature-sensitive mutant at restrictive temperature
757	YDL165W	CDC36	0.0408878	0.824471	NA	-0.133279	0.453204	0.78479	0.00754569	0.96587	0.975963	Component of the CCR4-NOT core complex, involved in mRNA decapping; this complex has multiple roles in regulating mRNA levels including regulation of transcription and destabilizing mRNAs through deadenylation; basal transcription factor
758	YDL166C	FAP7	0.252317	0.113706	NA	0.17618	0.303535	0.69369	0.269069	0.10947	0.176898	Essential NTPase required for small ribosome subunit synthesis; mediates processing of the 20S pre-rRNA at site D in the cytoplasm but associates only transiently with 43S preribosomes via Rps14p; complex with Rps14 is conserved between humans, yeast, and arches; may be the endonuclease for site D; depletion leads to accumulation of pre-40S ribosomes in 80S-like ribosomes; human TAF9 functionally…
759	YDL167C	NRP1	-0.0429937	0.820941	NA	-0.0833685	0.648198	0.87787	-0.0162373	0.930793	0.951332	Putative RNA binding protein of unknown function; localizes to stress granules induced by glucose deprivation; predicted to be involved in ribosome biogenesis
760	YDL168W	SFA1	-0.280802	0.219596	0.544875	-0.0737137	0.609152	0.866072	-0.767398	3.10803e-08	3.23846e-07	Bifunctional alcohol dehydrogenase and formaldehyde dehydrogenase; formaldehyde dehydrogenase activity is glutathione-dependent; functions in formaldehyde detoxification and formation of long chain and complex alcohols, regulated by Hog1p-Sko1p; protein abundance increases in response to DNA replication stress
761	YDL169C	UGX2	-0.000381865	0.998985	0.999544	0.0614115	0.720656	0.904842	-1.68743	1.31069e-08	1.47139e-07	Protein of unknown function; transcript accumulates in response to any combination of stress conditions
762	YDL170W	UGA3	0.261756	0.185672	0.516666	0.291845	0.115623	0.480629	-0.290713	0.23935	0.331482	Transcriptional activator for GABA-dependent induction of GABA genes; binds to DNA elements found in the promoters of target genes and increases their expression in the presence of GABA (gamma-aminobutyrate); zinc finger transcription factor of the Zn(2)-Cys(6) binuclear cluster domain type; localized to the nucleus; examples of GABA genes include UGA1, UGA2, and UGA4
763	YDL171C	GLT1	0.678267	0.0233212	0.339249	0.527647	0.00355036	0.0803462	0.266023	0.0492863	0.0910714	NAD(+)-dependent glutamate synthase (GOGAT); synthesizes glutamate from glutamine and alpha-ketoglutarate; with Gln1p, forms the secondary pathway for glutamate biosynthesis from ammonia; expression regulated by nitrogen source; assembles into filaments as cells approach stationary phase and under cytosolic acidification and starvation conditions
764	YDL173W	PAR32	0.295907	0.0515576	0.389423	0.212034	0.189603	0.585156	-0.0661205	0.627076	0.712815	Protein of unknown function; hyperphosphorylated upon rapamycin treatment in a Tap42p-dependent manner; green fluorescent protein (GFP)-fusion protein localizes to the cytoplasm; PAR32 is not an essential gene
765	YDL174C	DLD1	0.192957	0.247771	0.578022	-0.273845	0.151047	0.531994	-1.65099	3.32737e-22	1.91046e-20	Major mitochondrial D-lactate dehydrogenase; oxidizes D-lactate to pyruvate, transcription is heme-dependent, repressed by glucose, and derepressed in ethanol or lactate; located in the mitochondrial inner membrane
766	YDL175C	AIR2	0.0138557	0.949417	NA	-0.142935	0.464724	0.788901	-0.11789	0.548179	0.644256	RNA-binding subunit of the TRAMP nuclear RNA surveillance complex; involved in nuclear RNA processing and degradation; involved in TRAMP complex assembly as a bridge between Mtr4p and Trf4p; stimulates the poly(A) polymerase activity of Pap2p in vitro; has 5 zinc knuckle motifs; AIR2 has a paralog, AIR1, that arose from the whole genome duplication; Air2p and Air1p have nonredundant roles in regu…
767	YDL176W	NA	-0.00690081	0.969905	NA	-0.193562	0.322926	0.702157	-0.365124	0.0278997	0.0566796	Protein of unknown function; predicted by computational methods to be involved in fructose-1,6-bisphosphatase (Fbp1p) degradation; interacts with components of the GID complex; YDL176W is not an essential gene
768	YDL177C	NA	0.211689	0.260438	NA	0.206539	0.251163	0.645112	-0.38617	0.0135523	0.0308678	Putative protein of unknown function; similar to the mouse IMPACT gene; YDL177C is not an essential gene
769	YDL178W	DLD2	-0.0548752	0.737081	NA	-0.0422775	0.779724	0.92973	0.269848	0.157681	0.23766	D-2-hydroxyglutarate dehydrogenase, and minor D-lactate dehydrogenase; mitochondrial matrix protein that oxidizes D-2-hydroxyglutarate (D-2HG), an oncometabolite, to alpha-ketoglutarate with a minor role in lactate catabolism; located in the mitochondrial matrix
770	YDL179W	PCL9	0.217994	0.446195	NA	0.30828	0.171423	0.562507	1.45926	3.91709e-07	3.29131e-06	Cyclin; forms a functional kinase complex with Pho85p cyclin-dependent kinase (Cdk), expressed in late M/early G1 phase, activated by Swi5p; PCL9 has a paralog, PCL2, that arose from the whole genome duplication
771	YDL180W	NA	0.350234	0.125631	NA	0.128296	0.49364	0.802875	-0.374929	0.0766409	0.131973	Putative protein of unknown function; green fluorescent protein (GFP)-fusion protein localizes to the vacuole
772	YDL181W	INH1	0.569383	0.0207773	0.333484	0.327169	0.0411051	0.320468	0.485083	0.00986492	0.0236312	Protein that inhibits ATP hydrolysis by the F1F0-ATP synthase; inhibitory function is enhanced by stabilizing proteins Stf1p and Stf2p; has a calmodulin-binding motif and binds calmodulin in vitro; INH1 has a paralog, STF1, that arose from the whole genome duplication
773	YDL182W	LYS20	0.145826	0.500182	0.760248	-0.0935992	0.616531	0.870694	-1.16499	1.41189e-07	1.29705e-06	Homocitrate synthase isozyme and functions in DNA repair; catalyzes the condensation of acetyl-CoA and alpha-ketoglutarate to form homocitrate, which is the first step in the lysine biosynthesis pathway; LYS20 has a paralog, LYS21, that arose from the whole genome duplication
774	YDL183C	NA	-0.0695262	0.686459	NA	-0.10307	0.572576	0.847693	-1.01226	1.29276e-07	1.19359e-06	Protein that may form an active mitochondrial KHE system; mitochondrial inner-membrane protein; non-essential gene; KHE system stands for K+/H+ exchanger system
775	YDL184C	RPL41A	0.614257	0.0695379	0.398219	0.0547982	0.788272	0.931261	1.09991	5.86057e-07	4.72964e-06	Ribosomal 60S subunit protein L41A; comprises only 25 amino acids; rpl41a rpl41b double null mutant is viable; homologous to mammalian ribosomal protein L41, no bacterial homolog; RPL41A has a paralog, RPL41B, that arose from the whole genome duplication
776	YDL185W	VMA1	0.0476174	0.752478	0.881989	-0.147851	0.322402	0.701571	0.358015	0.0245578	0.0511574	Subunit A of the V1 peripheral membrane domain of V-ATPase; protein precursor undergoes self-catalyzed splicing to yield the extein Tfp1p and the intein Vde (PI-SceI), which is a site-specific endonuclease; the V1 peripheral membrane domain of the vacuolar H+-ATPase (V-ATPase) has eight subunits; involved in methionine restriction extension of chronological lifespan in an autophagy-dependent mann…
777	YDL188C	PPH22	-0.110066	0.492644	NA	-0.0988155	0.545944	0.832552	-0.00749839	0.969678	0.979554	Catalytic subunit of protein phosphatase 2A (PP2A); functionally redundant with Pph21p; methylated at C terminus; forms alternate complexes with several regulatory subunits; involved in signal transduction and regulation of mitosis; protein abundance increases in response to DNA replication stress; dephosphorylates Tel1p/Mec1p-phosphorylated Cdc13p to promote telomerase release from telomeres at …
778	YDL189W	RBS1	0.133512	0.41023	NA	0.353458	0.0635811	0.38149	0.262355	0.137367	0.211913	Protein involved in assembly of the RNA polymerase III (Pol III) complex; high copy suppressor of Pol III assembly mutation and psk1 psk2 mutations that confer temperature-sensitivity for galactose utilization; physically interacts with Pol III; proposed to bind single-stranded nucleic acids via its R3H domain
779	YDL190C	UFD2	-0.334619	0.0341764	NA	-0.300257	0.0897028	0.434444	-0.201319	0.130262	0.203162	Ubiquitin chain assembly factor (E4); cooperates with a ubiquitin-activating enzyme (E1), a ubiquitin-conjugating enzyme (E2), and a ubiquitin protein ligase (E3) to conjugate ubiquitin to substrates; also functions as an E3
780	YDL191W	RPL35A	0.360836	0.185538	0.516666	0.115962	0.485059	0.796677	1.19524	0.000231382	0.000972828	Ribosomal 60S subunit protein L35A; homologous to mammalian ribosomal protein L35 and bacterial L29; RPL35A has a paralog, RPL35B, that arose from the whole genome duplication
781	YDL192W	ARF1	0.323118	0.308948	0.616726	0.0270638	0.864072	0.951049	1.52783	8.17673e-09	9.69251e-08	ADP-ribosylation factor; GTPase of the Ras superfamily involved in regulation of coated vesicle formation in intracellular trafficking within the Golgi; ARF1 has a paralog, ARF2, that arose from the whole genome duplication; arf1 arf2 double null mutation is complemented by human ARF1, ARF4, ARF5, or ARF6
782	YDL193W	NUS1	-0.452594	0.0454956	NA	-0.341188	0.0886367	0.432109	-0.349507	0.102901	0.168305	Forms dehydrodolichyl diphosphate syntase complex with RER2 or SRT1; tet-repressible mutant shows accumulation of hypoglycosylated forms of CPY, suggesting that Nus1p may be involved in protein trafficking; mutations in human homolog NUS1 have been implicated in congenital scoliosis, neurological impairment, refractory epilepsy, hearing deficit, and visual impairment; human cis-prenyltransferase …
783	YDL194W	SNF3	0.0296703	0.873456	NA	-0.213263	0.302522	0.693242	-1.25096	2.01784e-06	1.47121e-05	Plasma membrane low glucose sensor, regulates glucose transport; contains 12 predicted transmembrane segments and a long C-terminal tail required for induction of hexose transporters; also senses fructose and mannose; SNF3 has a paralog, RGT2, that arose from the whole genome duplication
784	YDL195W	SEC31	0.0279608	0.896848	0.950648	0.128829	0.548484	0.83421	0.495294	0.0644485	0.114152	Component of the Sec13p-Sec31p complex of the COPII vesicle coat; COPII coat is required for vesicle formation in ER to Golgi transport; mutant has increased aneuploidy tolerance
785	YDL197C	ASF2	0.0684887	0.74303	NA	0.0945991	0.570741	0.847673	-0.582622	0.0170134	0.0376164	Anti-silencing protein; causes derepression of silent loci when overexpressed
786	YDL198C	GGC1	0.454062	0.0794095	NA	0.55516	0.00150045	0.049181	0.397144	0.0275947	0.056221	Mitochondrial GTP/GDP transporter; essential for mitochondrial genome maintenance; has a role in mitochondrial iron transport; member of the mitochondrial carrier family
787	YDL199C	NA	-0.326203	0.142516	NA	-0.506793	0.0088698	0.145075	-1.77501	5.08346e-18	1.89324e-16	Putative transporter; member of the sugar porter family
788	YDL200C	MGT1	-0.0847308	0.741299	NA	-0.0844723	0.742054	0.911788	-0.880591	0.000824777	0.00292735	DNA repair methyltransferase (6-O-methylguanine-DNA methylase); involved in protection against DNA alkylation damage
789	YDL201W	TRM8	-0.116702	0.559599	NA	0.0455169	0.771524	0.926905	-0.257503	0.0633539	0.112611	Noncatalytic subunit of a tRNA methyltransferase complex; Trm8p and Trm82p comprise an enzyme that catalyzes a methyl-transfer from S-adenosyl-l-methionine to the N(7) atom of guanine at position 46 in tRNA; Trm8 lacks catalytic activity if not bound to Trm82p
790	YDL202W	MRPL11	0.112947	0.456178	NA	0.0928003	0.578196	0.851916	0.499257	0.00057593	0.00214931	Mitochondrial ribosomal protein of the large subunit; localizes to vacuole in response to H2O2
791	YDL203C	ACK1	0.0407432	0.873516	NA	0.115624	0.481428	0.796137	-0.459033	0.0223109	0.0471901	Protein that functions in the cell wall integrity pathway; functions upstream of Pkc1p; GFP-fusion protein expression is induced in response to the DNA-damaging agent MMS; non-tagged Ack1p is detected in purified mitochondria
792	YDL204W	RTN2	-0.361128	0.074884	0.401153	-0.496282	0.0153825	0.195444	-1.32195	3.75212e-11	6.32468e-10	Reticulon protein; involved in nuclear pore assembly and maintenance of tubular ER morphology; promotes membrane curvature; regulates the ER asymmetry-induced inheritance block during ER stress; rtn1 rtn2 yop1 triple mutant lacks tubular ER; interacts with Sec6p, Yip3p, and Sbh1p; less abundant than RTN1; member of RTNLA (reticulon-like A) subfamily; protein increases in abundance and relocalizes…
793	YDL205C	HEM3	0.186037	0.24591	NA	0.161261	0.341017	0.714034	-0.0892542	0.580889	0.673515	Porphobilinogen deaminase; catalyzes the conversion of 4-porphobilinogen to hydroxymethylbilane, the third step in heme biosynthesis; localizes to the cytoplasm and nucleus; expression is regulated by Hap2p-Hap3p, but not by levels of heme; human homolog HMBS can complement yeast mutant and allow growth of haploid null after sporulation of a heterozygous diploid
794	YDL206W	NA	-0.615771	0.00299527	NA	-0.423255	0.0776064	0.41344	-0.917274	0.000490968	0.00187152	Putative protein of unknown function; YDL206W is not an essential protein
795	YDL207W	GLE1	0.0649136	0.648472	0.841299	0.161833	0.308402	0.6964	-0.050426	0.720532	0.787556	Cytoplasmic nucleoporin required for polyadenylated mRNA export; contains a nuclear export signal; when bound to inositol hexakisphosphate (IP6), functions as an activator for the Dbp5p ATPase activity at the nuclear pore complex during mRNA export; mediates translation initiation; required for efficient translation termination
796	YDL208W	NHP2	0.196265	0.135525	0.471215	0.23103	0.164201	0.550532	0.636783	0.000336396	0.00134558	Protein related to mammalian high mobility group (HMG) proteins; nuclear protein; essential for function of H/ACA-type snoRNPs, which are involved in 18S rRNA processing
797	YDL209C	CWC2	-0.427564	0.0996581	NA	-0.168322	0.439996	0.777393	-0.950779	5.40781e-06	3.56553e-05	Member of the NineTeen Complex (NTC); this complex contains Prp19p and stabilizes U6 snRNA in catalytic forms of the spliceosome containing U2, U5, and U6 snRNAs; binds directly to U6 snRNA; similar to S. pombe Cwf2
798	YDL210W	UGA4	0.757391	0.0264951	NA	3.50021	0.000393569	0.0197214	-0.892826	0.0620452	0.110713	GABA (gamma-aminobutyrate) permease; serves as a GABA transport protein involved in the utilization of GABA as a nitrogen source; catalyzes the transport of putrescine and delta-aminolevulinic acid (ALA); localized to the vacuolar membrane
799	YDL211C	NA	0.26132	0.340882	NA	0.8701	0.00211135	0.0597013	1.27074	5.19686e-08	5.20819e-07	Protein of unknown function; green fluorescent protein (GFP)-fusion protein localizes to the vacuole; YDL211C has a paralog, TDA7, that arose from the whole genome duplication
800	YDL212W	SHR3	0.0299273	0.839034	0.92141	0.00774876	0.95783	0.986711	0.210759	0.119659	0.190404	Endoplasmic reticulum packaging chaperone; required for incorporation of amino acid permeases into COPII coated vesicles for transport to the cell surface
801	YDL213C	NOP6	0.0604223	0.722182	0.868101	0.318124	0.0888876	0.432109	-0.0384548	0.754598	0.813962	rRNA-binding protein required for 40S ribosomal subunit biogenesis; contains an RNA recognition motif (RRM); hydrophilin essential to overcome the stress of the desiccation-rehydration process; NOP6 may be a fungal-specific gene as no homologs have been yet identified in higher eukaryotes
802	YDL214C	PRR2	0.110772	0.660543	NA	-0.250013	0.347426	0.719652	-2.49923	1.99601e-22	1.19587e-20	Serine/threonine protein kinase; inhibits pheromone induced signalling downstream of MAPK, possibly at the level of the Ste12p transcription factor; mutant has increased aneuploidy tolerance; PRR2 has a paralog, NPR1, that arose from the whole genome duplication
803	YDL215C	GDH2	0.0962744	0.617242	0.828487	-0.2597	0.260909	0.653526	-2.26344	1.10342e-46	3.18231e-44	NAD(+)-dependent glutamate dehydrogenase; degrades glutamate to ammonia and alpha-ketoglutarate; expression sensitive to nitrogen catabolite repression and intracellular ammonia levels; genetically interacts with GDH3 by suppressing stress-induced apoptosis
804	YDL216C	RRI1	-0.179385	0.363608	NA	-0.0625087	0.764357	0.921912	-0.568211	0.00446248	0.0121829	Catalytic subunit of the COP9 signalosome (CSN) complex; acts as an isopeptidase in cleaving the ubiquitin-like protein Nedd8 from SCF ubiquitin ligases; metalloendopeptidase involved in the adaptation to pheromone signaling; involved in modulation of genes controlling amino acid and lipid metabolism, and ergosterol biosynthesis
805	YDL217C	TIM22	0.00607339	0.971542	NA	0.245791	0.190523	0.587011	0.29007	0.107974	0.1752	Essential core component of the mitochondrial TIM22 complex; involved in insertion of polytopic proteins into the inner membrane; forms the channel through which proteins are imported
806	YDL218W	NA	-0.647103	0.13366	NA	-1.102	2.12238e-06	0.000344075	-3.09957	1.91381e-30	1.81878e-28	Putative protein of unknown function; YDL218W transcription is regulated by Azf1p and induced by starvation and aerobic conditions; expression also induced in cells treated with the mycotoxin patulin
807	YDL219W	DTD1	-0.791639	0.000278097	NA	-0.388989	0.0757184	0.410787	0.260307	0.152152	0.230719	D-Tyr-tRNA(Tyr) deacylase; functions in protein translation, may affect nonsense suppression via alteration of the protein synthesis machinery; ubiquitous among eukaryotes
808	YDL220C	CDC13	0.0979166	0.614311	NA	0.349245	0.0668941	0.390957	-0.118533	0.509252	0.609025	Single stranded DNA-binding protein found at TG1-3 telomere G-tails; key roles in regulation of telomerase, telomere end protection, conventional telomere replication; regulates telomere replication through recruitment of specific sub-complexes, essential function is telomere capping; forms homodimer via N-terminus; disruption of dimerization leads to short telomeres; autophagy and proteasome are…
809	YDL222C	FMP45	0.534507	0.0228376	0.339249	-0.171654	0.770364	0.926401	-0.522812	0.01302	0.0298528	Integral membrane protein localized to mitochondria; required for sporulation and maintaining sphingolipid content; similar to SUR7; FMP45 has a paralog, YNL194C, that arose from the whole genome duplication
810	YDL223C	HBT1	0.917155	0.000405933	0.0972908	-0.100436	0.74311	0.912415	-1.29577	2.68892e-08	2.85025e-07	Shmoo tip protein, substrate of Hub1p ubiquitin-like protein; mutants are defective for mating projection formation, thereby implicating Hbt1p in polarized cell morphogenesis; HBT1 has a paralog, YNL195C, that arose from the whole genome duplication
811	YDL224C	WHI4	-0.213895	0.418284	NA	0.157858	0.428174	0.770784	-0.135144	0.519899	0.618404	Putative RNA binding protein; regulates the cell size requirement for passage through Start and commitment to cell division; WHI4 has a paralog, WHI3, that arose from the whole genome duplication
812	YDL225W	SHS1	0.0255486	0.892328	NA	0.178269	0.348706	0.719975	0.559971	0.00245519	0.00738082	Component of the septin ring that is required for cytokinesis; present at the ends of rod-like septin hetero-oligomers; C-terminal extension is important for recruitment of Bni5p to the mother-bud neck, which in turn is required for Myo1p recruitment and cytokinesis; undergoes sumoylation and phosphorylation during mitosis; protein abundance increases in response to DNA replication stress
813	YDL226C	GCS1	0.00138554	0.993705	NA	0.200385	0.255791	0.649108	0.560701	0.00110557	0.00377333	ADP-ribosylation factor GTPase activating protein (ARF GAP); involved in ER-Golgi transport; required for prospore membrane formation; regulates phospholipase Spo14p; shares functional similarity with Glo3p; GCS1 has a paralog, SPS18, that arose from the whole genome duplication
814	YDL227C	HO	0.37086	0.13856	NA	0.9045	0.000101807	0.00748213	1.19486	1.20432e-06	9.16877e-06	Site-specific endonuclease; required for gene conversion at the MAT locus (homothallic switching) through the generation of a ds DNA break; expression restricted to mother cells in late G1 as controlled by Swi4p-Swi6p, Swi5p, and Ash1p
815	YDL229W	SSB1	0.496053	0.0335226	0.356932	0.478413	0.0153887	0.195444	1.01101	0.000171671	0.000754584	Cytoplasmic ATPase that is a ribosome-associated molecular chaperone; functions with J-protein partner Zuo1p; may be involved in folding of newly-made polypeptide chains; member of the HSP70 family; interacts with phosphatase subunit Reg1p; SSB1 has a paralog, SSB2, that arose from the whole genome duplication
816	YDL230W	PTP1	-0.160077	0.584387	NA	0.0319138	0.864646	0.951049	-0.969592	1.63139e-05	9.48545e-05	Phosphotyrosine-specific protein phosphatase; dephosphorylates a broad range of substrates in vivo, including Fpr3p; localized to the cytoplasm and the mitochondria; proposed to be a negative regulator of filamentation
817	YDL231C	BRE4	0.0732543	0.629911	0.831578	0.229946	0.135777	0.512255	-0.215554	0.119761	0.190512	Zinc finger protein containing five transmembrane domains; null mutant exhibits strongly fragmented vacuoles and sensitivity to brefeldin A, a drug which is known to affect intracellular transport
818	YDL232W	OST4	-0.207727	0.444571	NA	-0.146456	0.577097	0.850979	0.423084	0.110325	0.17807	Subunit of the oligosaccharyltransferase complex of the ER lumen; complex catalyzes protein asparagine-linked glycosylation; type I membrane protein required for incorporation of Ost3p or Ost6p into the OST complex
819	YDL233W	MFG1	0.352728	0.12038	NA	0.313475	0.0694364	0.395386	0.318625	0.0488844	0.0906021	Regulator of filamentous growth; interacts with FLO11 promoter and regulates FLO11 expression; binds to transcription factors Flo8p and Mss11p; green fluorescent protein (GFP)-fusion protein localizes to the nucleus; YDL233W is not an essential gene
820	YDL234C	GYP7	0.896155	0.0324896	0.356932	0.0381119	0.830245	0.944978	1.0574	2.63086e-06	1.88084e-05	GTPase-activating protein for yeast Rab family members; members include Ypt7p (most effective), Ypt1p, Ypt31p, and Ypt32p (in vitro); involved in vesicle mediated protein trafficking
821	YDL235C	YPD1	-0.104778	0.518787	NA	-0.168702	0.325822	0.703526	0.343388	0.042116	0.0802986	Osmotic stress-responsive phosphorelay intermediate sensor protein; phosphorylated by the plasma membrane sensor Sln1p in response to osmotic stress and then in turn phosphorylates the response regulators Ssk1p in the cytosol and Skn7p in the nucleus
822	YDL236W	PHO13	0.214993	0.304852	0.614222	0.740812	0.0070034	0.124125	0.412063	0.0261902	0.0539463	Alkaline phosphatase specific for p-nitrophenyl phosphate; also has protein phosphatase activity
823	YDL237W	AIM6	-0.148538	0.320304	NA	-0.11665	0.47228	0.793314	-0.325364	0.080953	0.137976	Protein of unknown function; required for respiratory growth; YDL237W is not an essential gene
824	YDL238C	GUD1	-0.164984	0.500463	NA	-0.0387549	0.828741	0.944782	-1.23791	5.75521e-08	5.67491e-07	Guanine deaminase; a catabolic enzyme of the guanine salvage pathway producing xanthine and ammonia from guanine; activity is low in exponentially-growing cultures but expression is increased in post-diauxic and stationary-phase cultures
825	YDL239C	ADY3	-0.0223659	0.905102	NA	-0.0334389	0.858692	0.948587	-0.399363	0.0917141	0.153098	Protein required for spore wall formation; thought to mediate assembly of a Don1p-containing structure at the leading edge of the prospore membrane via interaction with spindle pole body components; potentially phosphorylated by Cdc28p; ADY3 has a paralog, CNM67, that arose from the whole genome duplication
826	YDL240W	LRG1	0.101058	0.661444	NA	-0.0065466	0.974033	0.990621	0.528383	0.0128322	0.0295166	GTPase-activating protein (GAP); contains Rho1p-specific GAP activity, interacting with activated forms of Rho1p; functions along with Sac7p as a negative regulator of the Pkc1p-mediated cell wall integrity signaling pathway; negative regulator of cell wall 1,3-beta-glucan biosynthesis; required for efficient cell fusion; contains a RhoGAP domain and three Lin-11-Isl1-Mec-3 (LIM) domains
827	YDL243C	AAD4	-0.478944	0.22293	NA	-0.417065	0.0385512	0.307998	-2.11334	2.73089e-15	7.83994e-14	Putative aryl-alcohol dehydrogenase; involved in oxidative stress response; similar to P. chrysosporium aryl-alcohol dehydrogenase; expression induced in cells treated with the mycotoxin patulin; members of the AAD gene family comprise three pairs (AAD3 + AAD15, AAD6/AAD16 + AAD4, AAD10 + AAD14) whose two genes are more related to one another than to other members of the family
828	YDL248W	COS7	-0.445289	0.132494	NA	-0.752351	0.0243978	0.247041	0.068186	0.763549	0.820962	Endosomal protein involved in turnover of plasma membrane proteins; member of the DUP380 subfamily of conserved, often subtelomeric COS genes; required for the multivesicular vesicle body sorting pathway that internalizes plasma membrane proteins for degradation; Cos proteins provide ubiquitin in trans for nonubiquitinated cargo proteins; the authentic, non-tagged protein is detected in highly pu…
829	YDR001C	NTH1	0.0841663	0.503241	0.761534	-0.0352374	0.813517	0.941583	0.221906	0.0915534	0.152922	Neutral trehalase, degrades trehalose; required for thermotolerance and may mediate resistance to other cellular stresses; may be phosphorylated by Cdc28p; inhibited by Dcs1p; NTH1 has a paralog, NTH2, that arose from the whole genome duplication
830	YDR002W	YRB1	0.491798	0.00987769	0.304766	0.204368	0.195295	0.591662	1.36549	7.52695e-10	1.05569e-08	Ran GTPase binding protein; involved in nuclear protein import and RNA export, ubiquitin-mediated protein degradation during the cell cycle; shuttles between the nucleus and cytoplasm; is essential; homolog of human RanBP1
831	YDR003W	RCR2	0.103526	0.526156	NA	-0.195159	0.239653	0.636612	0.0915231	0.541123	0.638005	Vacuolar protein; presumably functions within the endosomal-vacuolar trafficking pathway, affecting events that determine whether plasma membrane proteins are degraded or routed to the plasma membrane; RCR2 has a paralog, RCR1, that arose from the whole genome duplication
832	YDR003W-A	NA	-0.109796	0.749395	NA	-0.183996	0.494806	0.803823	0.418855	0.0537827	0.0980974	Putative protein of unknown function; identified by expression profiling and mass spectrometry
833	YDR004W	RAD57	-0.120544	0.434277	NA	-0.101388	0.516843	0.8149	-0.323345	0.0289117	0.0584598	Protein that stimulates strand exchange; stimulates strand exchange by stabilizing the binding of Rad51p to single-stranded DNA; involved in the recombinational repair of double-strand breaks in DNA during vegetative growth and meiosis; forms heterodimer with Rad55p
834	YDR005C	MAF1	-0.0424219	0.829129	0.916748	0.0614518	0.692944	0.896099	0.168079	0.272813	0.368565	Highly conserved negative regulator of RNA polymerase III; involved in tRNA processing and stability; inhibits tRNA degradation via rapid tRNA decay (RTD) pathway; binds N-terminal domain of Rpc160p subunit of Pol III to prevent closed-complex formation; regulated by phosphorylation mediated by TORC1, protein kinase A, Sch9p, casein kinase 2; localizes to cytoplasm during vegetative growth and tr…
835	YDR006C	SOK1	0.27909	0.236482	0.565444	0.0304275	0.878724	0.955398	-0.0869968	0.683399	0.758842	Protein of unknown function; overexpression suppresses the growth defect of mutants lacking protein kinase A activity; involved in cAMP-mediated signaling; localized to the nucleus; similar to the mouse testis-specific protein PBS13
836	YDR007W	TRP1	0.0601734	0.777853	NA	-0.160422	0.374331	0.73518	-0.453234	0.0371835	0.0722693	Phosphoribosylanthranilate isomerase; catalyzes the third step in tryptophan biosynthesis; in 2004, the sequence of TRP1 from strain S228C was updated by changing the previously annotated internal STOP (TAA) to serine (TCA); enhances vegetative growth at low and high temperatures when used as an auxotrophic marker in strains such as W303
837	YDR008C	NA	-0.267056	0.533606	NA	-0.10614	0.819577	0.942129	-0.640898	0.22077	0.311065	Dubious open reading frame; unlikely to encode a functional protein, based on available experimental and comparative sequence data; partially overlaps TRP1/YDR007W on opposite strand
838	YDR009W	GAL3	-0.195371	0.339489	NA	-0.466236	0.0689451	0.393401	-1.5031	0.000240069	0.00100476	Transcriptional regulator; involved in activation of the GAL genes in response to galactose; forms a complex with Gal80p to relieve Gal80p inhibition of Gal4p; binds galactose and ATP but does not have galactokinase activity; GAL3 has a paralog, GAL1, that arose from the whole genome duplication
839	YDR011W	SNQ2	0.056738	0.781531	0.897313	-0.309282	0.090399	0.434586	0.083012	0.67273	0.750215	Plasma membrane ATP-binding cassette (ABC) transporter; multidrug transporter involved in multidrug resistance and resistance to singlet oxygen species
840	YDR012W	RPL4B	0.249242	0.070428	0.398867	0.208153	0.191821	0.587929	0.54895	0.0713914	0.12441	Ribosomal 60S subunit protein L4B; homologous to mammalian ribosomal protein L4 and bacterial L4; RPL4B has a paralog, RPL4A, that arose from the whole genome duplication
841	YDR013W	PSF1	-0.0467829	0.845318	NA	-0.0101522	0.960992	0.987479	0.367981	0.0406923	0.0781092	Subunit of the GINS complex (Sld5p, Psf1p, Psf2p, Psf3p); complex is localized to DNA replication origins and implicated in assembly of the DNA replication machinery
842	YDR014W	RAD61	-0.313946	0.0714705	NA	-0.260078	0.288358	0.685381	-0.324839	0.0802072	0.136958	Subunit of a complex that inhibits sister chromatid cohesion; also negatively regulates chromosome condensation; inhibited by Eco1p-acetylated cohesin subunits Smc3p and Mcd1p; binds Smc3p ATPase head of cohesin; related to the human Wapl protein that controls the association of cohesin with chromatin
843	YDR014W-A	HED1	-0.141396	0.616651	NA	-0.0831104	0.783216	0.929773	0.245444	0.294031	0.391378	Meiosis-specific protein; down-regulates Rad51p-mediated mitotic recombination when the meiotic recombination machinery is impaired; promotes synapsis and required for the normal morphogenesis of synaptonemal complex; prevents the recruitment of Rad54p to site-specific DNA double-strand breaks in vivo; early meiotic gene, transcribed specifically during meiotic prophase
844	YDR016C	DAD1	-0.181352	0.37805	NA	-0.3021	0.147878	0.525872	-0.274725	0.189511	0.275544	Essential subunit of the Dam1 complex (aka DASH complex); complex couples kinetochores to the force produced by MT depolymerization thereby aiding in chromosome segregation; is transferred to the kinetochore prior to mitosis
845	YDR017C	KCS1	0.279615	0.144482	0.485916	0.167913	0.294374	0.687987	0.200739	0.199873	0.287575	Inositol hexakisphosphate and inositol heptakisphosphate kinase; generation of high energy inositol pyrophosphates by Kcs1p is required for many processes such as vacuolar biogenesis, stress response, RNA polymerase I-mediated rRNA transcription and telomere maintenance; inositol hexakisphosphate is also known as IP6; inositol heptakisphosphate is also known as IP7
846	YDR018C	NA	-0.267916	0.176822	NA	-0.445064	0.0385556	0.307998	-1.19422	2.26214e-07	1.99822e-06	Probable membrane protein with three predicted transmembrane domains; similar to C. elegans F55A11.5 and maize 1-acyl-glycerol-3-phosphate acyltransferase; YDR018C has a paralog, CST26, that arose from the whole genome duplication
847	YDR019C	GCV1	0.403887	0.156624	NA	0.533941	0.010379	0.157167	0.327047	0.0638089	0.113201	T subunit of the mitochondrial glycine decarboxylase complex; glycine decarboxylase is required for the catabolism of glycine to 5,10-methylene-THF; expression is regulated by levels of levels of 5,10-methylene-THF in the cytoplasm
848	YDR020C	DAS2	-0.0041807	0.983346	NA	0.160099	0.437385	0.776197	0.063147	0.766573	0.822853	Putative protein of unknown function; non-essential gene identified in a screen for mutants with increased levels of rDNA transcription; weak similarity with uridine kinases and with phosphoribokinases
849	YDR021W	FAL1	-0.271565	0.189723	NA	-0.208741	0.284682	0.682217	0.0131707	0.945684	0.962091	Nucleolar protein required for maturation of 18S rRNA; member of the eIF4A subfamily of DEAD-box ATP-dependent RNA helicases; 18S rRNA biogenesis defect of the null mutant is functionally complemented by human EIF4A3
850	YDR022C	ATG31	-0.680828	0.0438472	NA	-0.553875	0.00470487	0.0960492	-1.54111	2.65954e-08	2.82454e-07	Autophagy-specific protein required for autophagosome formation; forms a complex with Atg17p and Atg29p that localizes other proteins to the pre-autophagosomal structure; constitutively phosphorylated, and phosphorylation of residue S174 is required for function; high-copy suppressor of CIK1 deletion
851	YDR023W	SES1	-0.226134	0.0785944	0.401153	-0.149101	0.294985	0.687987	0.443397	0.0160425	0.0356701	Cytosolic seryl-tRNA synthetase; class II aminoacyl-tRNA synthetase that aminoacylates tRNA(Ser), displays tRNA-dependent amino acid recognition which enhances discrimination of the serine substrate, interacts with peroxin Pex21p
852	YDR025W	RPS11A	0.325031	0.101274	0.429067	0.278309	0.0718224	0.402322	1.0564	0.00092462	0.00323177	Protein component of the small (40S) ribosomal subunit; homologous to mammalian ribosomal protein S11 and bacterial S17; N-terminally propionylated in vivo; RPS11A has a paralog, RPS11B, that arose from the whole genome duplication
853	YDR026C	NSI1	0.225578	0.131291	NA	0.296564	0.0752094	0.410044	0.0999239	0.471942	0.576028	RNA polymerase I termination factor; binds to rDNA terminator element, required for efficient Pol I termination; required for rDNA silencing at NTS1; facilities association of Sir2p with NTS1, contributes to rDNA stability and cell longevity; interacts physically with Fob1p and RENT subunits, Sir2p and Net1p; may interact with ribosomes, based on co-purification experiments; Myb-like DNA-binding …
854	YDR027C	VPS54	-0.0448002	0.804908	NA	-0.0371369	0.824985	0.943231	-0.184435	0.254751	0.347916	Component of the GARP (Golgi-associated retrograde protein) complex; GARP is required for the recycling of proteins from endosomes to the late Golgi, and for mitosis after DNA damage induced checkpoint arrest; potentially phosphorylated by Cdc28p; members of the GARP complex are Vps51p-Vps52p-Vps53p-Vps54p
855	YDR028C	REG1	0.156404	0.333843	0.634127	0.0446889	0.783863	0.929773	-0.0458715	0.785708	0.837521	Regulatory subunit of type 1 protein phosphatase Glc7p; involved in negative regulation of glucose-repressible genes; involved in regulation of the nucleocytoplasmic shuttling of Hxk2p; REG1 has a paralog, REG2, that arose from the whole genome duplication
856	YDR030C	RAD28	-0.263878	0.347302	NA	-0.0992148	0.693906	0.89637	-1.06106	0.000331368	0.00132933	Protein involved in DNA repair; related to the human CSA protein that is involved in transcription-coupled repair nucleotide excision repair
857	YDR031W	MIX14	-0.146704	0.537056	NA	-0.218093	0.28354	0.682178	-0.552951	0.0511328	0.0940024	Mitochondrial intermembrane space protein of unknown function; required for normal oxygen consumption; contains twin cysteine-x9-cysteine motifs; protein abundance increases in response to DNA replication stress
858	YDR032C	PST2	-0.256525	0.218019	0.543356	-0.366371	0.0372816	0.304298	-0.427475	0.149777	0.227996	Protein with similarity to a family of flavodoxin-like proteins; induced by oxidative stress in a Yap1p dependent manner; the authentic, non-tagged protein is detected in highly purified mitochondria in high-throughput studies; protein abundance increases in response to DNA replication stress; PST2 has a paralog, RFS1, that arose from the whole genome duplication
859	YDR033W	MRH1	-0.114318	0.496385	0.757045	-0.165608	0.284167	0.6822	0.723623	0.00243751	0.00734583	Protein that localizes primarily to the plasma membrane; also found at the nuclear envelope; long-lived protein that is asymmetrically retained in the plasma membrane of mother cells; the authentic, non-tagged protein is detected in mitochondria in a phosphorylated state; null mutation confers sensitivity to acetic acid
860	YDR034C	LYS14	-0.0745191	0.648491	NA	-0.170559	0.421669	0.767035	-0.620592	0.000881789	0.00309384	Transcriptional activator involved in regulating lysine biosynthesis; involved in the regulation of genes of the lysine biosynthesis pathway; requires 2-aminoadipate semialdehyde as co-inducer
861	YDR034W-B	NA	1.00653	0.0616884	NA	-0.372249	0.157009	0.539114	2.12313	1.01853e-15	3.11896e-14	Predicted tail-anchored plasma membrane protein; contains conserved CYSTM module; related proteins in other organisms may be involved in response to stress; N- and C-terminal fusion proteins localize to the cell periphery; YDR034W-B has a paralog, YBR056W-A, that arose from the whole genome duplication
862	YDR035W	ARO3	0.55542	0.0409631	0.375647	0.240356	0.115953	0.480856	0.360291	0.00694795	0.0177383	3-deoxy-D-arabino-heptulosonate-7-phosphate (DAHP) synthase; catalyzes the first step in aromatic amino acid biosynthesis and is feedback-inhibited by phenylalanine or high concentration of tyrosine or tryptophan
863	YDR036C	EHD3	0.00125944	0.99319	0.994879	0.0287336	0.855258	0.948474	-0.879834	1.46439e-07	1.33305e-06	3-hydroxyisobutyryl-CoA hydrolase; member of a family of enoyl-CoA hydratase/isomerases; non-tagged protein is detected in highly purified mitochondria in high-throughput studies; phosphorylated; mutation affects fluid-phase endocytosis
864	YDR037W	KRS1	0.368379	0.0804652	0.401153	0.066218	0.70045	0.897743	0.457515	0.0433754	0.0822447	Lysyl-tRNA synthetase
865	YDR038C	ENA5	0.126477	0.559761	NA	0.178384	0.459613	0.787462	0.0439474	0.827008	0.872267	Protein with similarity to P-type ATPase sodium pumps; member of the Na+ efflux ATPase family
866	YDR040C	ENA1	0.453712	0.0717388	NA	0.19437	0.527809	0.823227	-2.13758	2.09394e-17	7.16881e-16	P-type ATPase sodium pump; involved in Na+ and Li+ efflux to allow salt tolerance
867	YDR041W	RSM10	0.173493	0.322981	0.62699	0.0343548	0.847603	0.94779	-0.26394	0.123093	0.194552	Mitochondrial ribosomal protein of the small subunit; has similarity to E. coli S10 ribosomal protein; essential for viability, unlike most other mitoribosomal proteins
868	YDR042C	NA	1.2176	0.0397401	NA	1.15422	0.0278311	0.264491	1.8534	8.96895e-06	5.57978e-05	Putative protein of unknown function; expression is increased in ssu72-ts69 mutant
869	YDR043C	NRG1	-0.00882755	0.965664	NA	0.0253187	0.880105	0.95543	0.330638	0.0291842	0.0589458	Transcriptional repressor; recruits the Cyc8p-Tup1p complex to promoters; mediates glucose repression and negatively regulates a variety of processes including filamentous growth and alkaline pH response; activated in stochastic pulses of nuclear localization in response to low glucose
870	YDR044W	HEM13	-0.0310877	0.863663	NA	0.00483896	0.978037	0.992475	-0.338454	0.0581724	0.104924	Coproporphyrinogen III oxidase; oxygen-requiring enzyme that catalyzes sixth step in heme biosynthetic pathway; transcription is repressed by oxygen and heme (via Rox1p and Hap1p); human homolog CPOX can complement yeast mutant and allow growth of haploid null after sporulation of a heterozygous diploid
871	YDR045C	RPC11	-0.166403	0.290958	NA	-0.253563	0.214247	0.610174	-0.0242437	0.870723	0.905215	RNA polymerase III subunit C11; mediates pol III RNA cleavage activity and is important for termination of transcription; homologous to TFIIS
872	YDR046C	BAP3	0.985902	0.00709538	0.286132	-0.110972	0.622223	0.872638	1.18324	2.13456e-12	4.29404e-11	Amino acid permease; involved in uptake of cysteine, leucine, isoleucine and valine; BAP3 has a paralog, BAP2, that arose from the whole genome duplication
873	YDR047W	HEM12	0.362257	0.182492	0.515461	-0.0643684	0.688252	0.896083	0.902475	2.85167e-11	4.95849e-10	Uroporphyrinogen decarboxylase; catalyzes the fifth step in the heme biosynthetic pathway; localizes to both the cytoplasm and nucleus; a hem12 mutant has phenotypes similar to patients with porphyria cutanea tarda
874	YDR049W	VMS1	-0.105374	0.541006	NA	-0.0472969	0.796834	0.936187	-0.223162	0.136267	0.21057	Component of a Cdc48p-complex involved in protein quality control; exhibits cytosolic and ER-membrane localization, with Cdc48p, during normal growth, and contributes to ER-associated degradation (ERAD) of specific substrates at a step after their ubiquitination; forms a mitochondrially-associated complex with Cdc48p and Npl4p under oxidative stress that is required for ubiquitin-mediated mitocho…
875	YDR050C	TPI1	0.201196	0.419539	0.694429	0.213088	0.276119	0.675231	0.974662	1.58339e-05	9.23603e-05	Triose phosphate isomerase, abundant glycolytic enzyme; mRNA half-life is regulated by iron availability; transcription is controlled by activators Reb1p, Gcr1p, and Rap1p through binding sites in the 5' non-coding region; inhibition of Tpi1p activity by PEP (phosphoenolpyruvate) stimulates redox metabolism in respiring cells; E104D mutation in human homolog TPI1 causes a rare autosomal disease; …
876	YDR051C	DET1	-0.216477	0.215535	NA	-0.0394765	0.82526	0.943349	-0.326384	0.040315	0.0774812	Acid phosphatase; involved in the non-vesicular transport of sterols in both directions between the endoplasmic reticulum and plasma membrane; deletion confers sensitivity to nickel
877	YDR052C	DBF4	0.091306	0.674856	NA	0.426339	0.0355128	0.295881	0.440073	0.0265826	0.0545304	Regulatory subunit of Cdc7p-Dbf4p kinase complex; required for Cdc7p kinase activity and initiation of DNA replication; phosphorylates the Mcm2-7 family of proteins; cell cycle regulated; relative distribution to the nucleus increases upon DNA replication stress; co-expression of human CDC7 and DBF4 complements single cdc7 or dbf4 null mutations or the cdc7 dbf4 double null mutation
878	YDR054C	CDC34	0.313469	0.091698	0.412291	0.273377	0.0579286	0.369762	0.433112	0.00108528	0.00371706	Ubiquitin-conjugating enzyme (E2); catalytic subunit of SCF ubiquitin-protein ligase complex (together with Skp1p, Rbx1p, Cdc53p, and an F-box protein) that regulates cell cycle progression by targeting key substrates for degradation; protein abundance increases in response to DNA replication stress; human CDC34 functionally complements the thermosensitivity of the cdc34-2 mutant
879	YDR055W	PST1	0.904092	0.258498	0.580389	0.430299	0.0112657	0.166926	1.67032	6.41455e-13	1.39201e-11	Cell wall protein that contains a putative GPI-attachment site; secreted by regenerating protoplasts; up-regulated by activation of the cell integrity pathway, as mediated by Rlm1p; upregulated by cell wall damage via disruption of FKS1; PST1 has a paralog, ECM33, that arose from the whole genome duplication
880	YDR056C	EMC10	0.0397571	0.830947	NA	-0.0266452	0.876153	0.954607	0.0551531	0.798278	0.847805	Putative protein of unknown function; subunit of evolutionarily conserved EMC (Endoplasmic Reticulum Membrane Complex) implicated in ERAD (ER-associated degradation) and proper assembly of multi-pass transmembrane (TM) proteins; EMC acts in yeast as an ER-mitochondria tether that interacts with outer membrane protein Tom5p of TOM (Translocase of the Mitochondrial Outer Membrane) complex; YDR056C …
881	YDR057W	YOS9	-0.220407	0.114478	NA	-0.124453	0.435694	0.775193	-0.320909	0.0581335	0.104888	ER quality-control lectin; integral subunit of the HRD ligase; participates in efficient ER retention of misfolded proteins by recognizing them and delivering them to Hrd1p; binds to glycans with terminal alpha-1,6 linked mannose on misfolded N-glycosylated proteins and participates in targeting proteins to ERAD; member of the OS-9 protein family
882	YDR058C	TGL2	-0.436546	0.013596	NA	-0.39691	0.0260722	0.25459	-0.333571	0.104225	0.169967	Triacylglycerol lipase that is localized to the mitochondria; has lipolytic activity towards triacylglycerols and diacylglycerols when expressed in E. coli
883	YDR059C	UBC5	-0.127673	0.554677	0.794288	-0.0808531	0.623448	0.872638	-1.17692	1.96655e-05	0.000111864	Ubiquitin-conjugating enzyme; mediates selective degradation of short-lived, abnormal, or excess proteins, including histone H3; central component of the cellular stress response; expression is heat inducible; protein abundance increases in response to DNA replication stress; UBC5 has a paralog, UBC4, that arose from the whole genome duplication
884	YDR060W	MAK21	0.218878	0.342155	0.640133	0.155719	0.401494	0.754551	0.631482	0.00907219	0.0220972	Constituent of 66S pre-ribosomal particles; required for large (60S) ribosomal subunit biogenesis; acts as part of a Mak21p-Noc2p-Rrp5p module that associates with nascent pre-rRNA during transcription and has a role in bigenesis of the large ribosomal subunit; involved in nuclear export of pre-ribosomes; required for maintenance of dsRNA virus; homolog of human CAATT-binding protein
885	YDR061W	NA	-0.0200932	0.885544	NA	0.0388476	0.810282	0.940808	0.166663	0.205439	0.293819	Protein with similarity to ABC transporter family members; lacks predicted membrane-spanning regions; transcriptionally activated by Yrm1p along with genes involved in multidrug resistance
886	YDR062W	LCB2	0.294531	0.26175	0.583981	0.0759154	0.614993	0.869491	1.00407	8.40213e-08	8.08247e-07	Component of serine palmitoyltransferase; responsible along with Lcb1p for the first committed step in sphingolipid synthesis, which is the condensation of serine with palmitoyl-CoA to form 3-ketosphinganine
887	YDR063W	AIM7	-0.229321	0.312852	NA	-0.200183	0.283312	0.681929	-0.258053	0.289722	0.386857	Protein that interacts with Arp2/3 complex; interacts with Arp2/3 complex to stimulate actin filament debranching and inhibit actin nucleation; has similarity to Cof1p and also to human glia maturation factor (GMF); null mutant displays elevated mitochondrial genome loss
888	YDR064W	RPS13	0.49804	0.0896904	0.408461	0.228113	0.170233	0.560616	1.30821	7.65916e-05	0.000370327	Protein component of the small (40S) ribosomal subunit; homologous to mammalian ribosomal protein S13 and bacterial S15
889	YDR065W	RRG1	-0.0364671	0.880329	NA	-0.0601674	0.84072	0.947279	0.444948	0.0452614	0.0852343	Protein of unknown function; required for vacuolar acidification and mitochondrial genome maintenance; the authentic, non-tagged protein is detected in highly purified mitochondria in high-throughput studies
890	YDR067C	OCA6	-0.246275	0.26169	NA	-0.475718	0.0638815	0.38149	0.121199	0.455156	0.560505	Cytoplasmic protein required for replication of Brome mosaic virus; S. cerevisiae is a model system for studying positive-strand RNA virus replication; null mutation confers sensitivity to tunicamycin and DTT
891	YDR068W	DOS2	-0.184727	0.328132	NA	-0.0868443	0.646211	0.876946	-0.044013	0.807757	0.855399	Protein of unknown function; green fluorescent protein (GFP)-fusion protein localizes to the cytoplasm
892	YDR069C	DOA4	-0.510859	0.0582515	NA	-0.281184	0.179759	0.571765	-0.619638	0.00393659	0.0109412	Ubiquitin hydrolase; deubiquitinates intralumenal vesicle (ILVs) cargo proteins; required for recycling ubiquitin from proteasome-bound ubiquitinated intermediates, acts at the late endosome/prevacuolar compartment to recover ubiquitin from ubiquitinated membrane proteins destined for the vacuole; DOA4 has a paralog, UBP5, that arose from the whole genome duplication
893	YDR070C	FMP16	-0.240246	0.252026	0.579248	-0.323797	0.0584303	0.370193	-0.892419	0.00648288	0.0167214	Protein of unknown function; may be involved in responding to conditions of stress; the authentic, non-tagged protein is detected in highly purified mitochondria in high-throughput studies; protein abundance increases in response to DNA replication stress
894	YDR071C	PAA1	-0.223061	0.227546	0.554585	-0.412054	0.0168643	0.204749	0.554172	0.00476544	0.0128769	Polyamine acetyltransferase; acetylates polyamines (e.g. putrescine, spermidine, spermine) and also aralkylamines (e.g. tryptamine, phenylethylamine); may be involved in transcription and/or DNA replication
895	YDR072C	IPT1	0.890313	0.0119458	0.310103	0.180742	0.350556	0.720164	0.927453	3.60748e-05	0.000191951	Inositolphosphotransferase; involved in synthesis of mannose-(inositol-P)2-ceramide (M(IP)2C), the most abundant sphingolipid; can mutate to resistance to the antifungals syringomycin E and DmAMP1 and to K. lactis zymocin
896	YDR073W	SNF11	0.564826	0.0349123	NA	0.399438	0.0266108	0.25688	0.711552	6.10433e-05	0.000305051	Subunit of the SWI/SNF chromatin remodeling complex; involved in transcriptional regulation; interacts with a highly conserved 40-residue sequence of Snf2p; relocates to the cytosol under hypoxic conditions
897	YDR074W	TPS2	-0.253012	0.282144	0.591454	-0.450824	0.0301152	0.274262	-0.269244	0.236867	0.328743	Phosphatase subunit of the trehalose-6-P synthase/phosphatase complex; involved in synthesis of the storage carbohydrate trehalose; expression is induced by stress conditions and repressed by the Ras-cAMP pathway; protein abundance increases in response to DNA replication stress
898	YDR075W	PPH3	0.268369	0.293326	NA	0.210615	0.340795	0.714034	-0.0492922	0.848017	0.888591	Catalytic subunit of protein phosphatase PP4 complex; Pph3p and Psy2p form active complex, Psy4p may provide substrate specificity; regulates recovery from the DNA damage checkpoint, the gene conversion- and single-strand annealing-mediated pathways of meiotic double-strand break repair and efficient Non-Homologous End-Joining (NHEJ) pathway; involved in activation of Gln3p to alleviate nitrogen …
899	YDR076W	RAD55	0.210359	0.336178	NA	0.160456	0.496128	0.805022	-0.0854572	0.689994	0.764318	Protein that stimulates strand exchange; stimulates strand exchange by stabilizing the binding of Rad51p to single-stranded DNA; involved in the recombinational repair of double-strand breaks in DNA during vegetative growth and meiosis; forms heterodimer with Rad57p
900	YDR077W	SED1	0.708078	0.0822656	0.402031	0.638426	0.00800986	0.13543	1.68305	1.02203e-07	9.59694e-07	Major stress-induced structural GPI-cell wall glycoprotein; associates with translating ribosomes, possible role in mitochondrial genome maintenance; ORF contains two distinct variable minisatellites; SED1 has a paralog, SPI1, that arose from the whole genome duplication
901	YDR078C	SHU2	-0.0907997	0.738912	NA	-0.328523	0.362415	0.727205	-0.511303	0.0572603	0.103515	Component of Shu complex (aka PCSS complex); Shu complex also includes Psy3, Csm2, Shu1, and promotes error-free DNA repair, Shu complex mediates inhibition of Srs2p function; promotes formation of Rad51p filaments; important for both mitotic and meiotic homologous recombination, and contains a conserved SWIM domain that is necessary for both
902	YDR079C-A	TFB5	-0.18684	0.422597	NA	-0.291145	0.226275	0.625358	-0.19493	0.403974	0.50966	Component of RNA polymerase II general transcription factor TFIIH; involved in transcription initiation and in nucleotide-excision repair; relocalizes to the cytosol in response to hypoxia; homolog of Chlamydomonas reinhardtii REX1-S protein involved in DNA repair
903	YDR079W	PET100	-0.165409	0.309597	NA	-0.0352886	0.842052	0.947279	0.153227	0.412009	0.517665	Chaperone that facilitates the assembly of cytochrome c oxidase; integral to the mitochondrial inner membrane; interacts with a subcomplex of subunits VII, VIIa, and VIII (Cox7p, Cox9p, and Cox8p) but not with the holoenzyme
904	YDR080W	VPS41	-0.375699	0.016912	NA	-0.39103	0.0737346	0.408036	-0.193862	0.182126	0.266352	Subunit of the HOPS endocytic tethering complex; vacuole membrane protein that functions as a Rab GTPase effector, interacting specifically with the GTP-bound conformation of Ypt7p, facilitating tethering, docking and promoting membrane fusion events at the late endosome and vacuole; required for both membrane and protein trafficking; Yck3p-mediated phosphorylation regulates the organization of v…
905	YDR081C	PDC2	-0.0749738	0.615568	NA	-0.0651843	0.689091	0.896083	-0.0624286	0.683343	0.758842	Transcription factor for thiamine-regulated genes; required for expression of the two isoforms of pyruvate decarboxylase (PDC1 and PDC5) along with thiamine biosynthetic genes; binds a DNA sequence in the PDC5 promoter; mutant fails to grow on 2% glucose and thus is scored as inviable under standard conditions
906	YDR082W	STN1	-0.235884	0.238322	NA	-0.355529	0.0470877	0.335579	-0.863311	8.24446e-05	0.00039277	Telomere end-binding and capping protein; plays a key role with Pol12p in linking telomerase action with completion of lagging strand synthesis, and in a regulatory step required for telomere capping; similar to human Stn1
907	YDR083W	RRP8	0.0324154	0.839783	NA	0.0947201	0.581861	0.854119	-0.0614671	0.715402	0.783488	Nucleolar S-adenosylmethionine-dependent rRNA methyltransferase; methylates adenine (m1A) of the large subunit (LSU) rRNA at position 645; involved in pre-rRNA cleavage at site A2; mutation is synthetically lethal with a gar1 mutation; deletion disrupts telomere maintenance by influencing the expression of neighboring gene STN1
908	YDR084C	TVP23	-0.195202	0.326324	NA	-0.276422	0.166495	0.554759	-0.410346	0.0376236	0.0730421	Integral membrane protein; localized to late Golgi vesicles along with the v-SNARE Tlg2p; green fluorescent protein (GFP)-fusion protein localizes to the cytoplasm in a punctate pattern
909	YDR085C	AFR1	0.098034	0.771486	NA	0.111737	0.581143	0.853521	0.665907	0.000778175	0.00278526	Protein required for pheromone-induced projection (shmoo) formation; regulates septin architecture during mating; has an RVXF motif that mediates targeting of Glc7p to mating projections; interacts with Cdc12p; AFR1 has a paralog, YER158C, that arose from the whole genome duplication
910	YDR086C	SSS1	0.367825	0.328963	0.629764	0.13836	0.379644	0.73683	1.73401	6.1456e-11	1.00817e-09	Subunit of the Sec61p translocation complex (Sec61p-Sss1p-Sbh1p); this complex forms a channel for passage of secretory proteins through the endoplasmic reticulum membrane, and of the Ssh1p complex (Ssh1p-Sbh2p-Sss1p); interacts with Ost4p and Wbp1p
911	YDR087C	RRP1	0.0208675	0.889074	NA	0.135958	0.424841	0.768565	0.628899	0.000656507	0.00240443	Essential evolutionarily conserved nucleolar protein; necessary for biogenesis of 60S ribosomal subunits and for processing of pre-rRNAs to mature rRNA; associated with several distinct 66S pre-ribosomal particles
912	YDR088C	SLU7	-0.179275	0.356834	NA	-0.0382817	0.83716	0.947235	-0.595757	0.00882319	0.0215765	RNA splicing factor; required for ATP-independent portion of 2nd catalytic step of spliceosomal RNA splicing; interacts with Prp18p; contains zinc knuckle domain
913	YDR089W	NA	-0.284541	0.15116	NA	-0.0693254	0.72461	0.905518	-0.293312	0.0984331	0.161941	Protein of unknown function; deletion confers resistance to nickel; contains an SPX domain, which is found in proteins involved in phosphate homeostasis; relocalizes from vacuole to cytoplasm upon DNA replication stress
914	YDR090C	NA	-0.273319	0.236715	NA	0.0492638	0.750226	0.914877	-1.01781	1.76956e-06	1.30923e-05	Putative protein of unknown function
915	YDR091C	RLI1	-0.114062	0.523111	NA	-0.220091	0.197961	0.593343	0.532161	0.0425383	0.0809358	Essential Fe-S protein; required for ribosome biogenesis, translation initiation/termination; facilitates binding of multifactor complex (MFC) of initiation factors to small ribosomal subunit; Dom34-Hbs1 complex and Rli1p work in dissociating inactive ribosomes, thereby facilitating translation restart; forms complex with Lto1p and Yae1p; dependency on ROS-labile FeS clusters, activity in nuclear…
916	YDR092W	UBC13	0.0110808	0.94356	0.972736	0.12222	0.460638	0.787543	-0.0730046	0.657596	0.738673	E2 ubiquitin-conjugating enzyme; involved in the error-free DNA postreplication repair pathway; interacts with Mms2p to assemble ubiquitin chains at the Ub Lys-63 residue; DNA damage triggers redistribution from the cytoplasm to the nucleus
917	YDR093W	DNF2	0.10382	0.56273	NA	0.0644225	0.727661	0.906365	0.304212	0.0951838	0.157743	Aminophospholipid translocase (flippase); type 4 P-type ATPase; involved in phospholipid translocation, contributing to endocytosis, protein transport, and cellular polarization; localizes primarily to the plasma membrane; localizes to the shmoo tip where it has a redundant role in the cellular response to mating pheromone; DNF2 has a paralog, DNF1, that arose from the whole genome duplication
918	YDR096W	GIS1	0.0522117	0.820858	NA	-0.235387	0.335385	0.709651	-0.685195	0.00145811	0.00477264	Histone demethylase and transcription factor; regulates genes during nutrient limitation; activity modulated by proteasome-mediated proteolysis; has JmjC and JmjN domain in N-terminus that interact, promoting stability and proper transcriptional activity; contains two transactivating domains downstream of Jmj domains and a C-terminal DNA binding domain; relocalizes to the cytosol in response to h…
919	YDR097C	MSH6	0.044919	0.756559	NA	0.222264	0.161083	0.545387	0.122822	0.509815	0.609434	Protein required for mismatch repair in mitosis and meiosis; forms a complex with Msh2p to repair both single-base & insertion-deletion mispairs; also involved in interstrand cross-link repair; potentially phosphorylated by Cdc28p
920	YDR098C	GRX3	-0.187548	0.264334	NA	-0.160624	0.327448	0.703526	0.43944	0.0209044	0.0446954	Glutathione-dependent oxidoreductase; hydroperoxide and superoxide-radical responsive; monothiol glutaredoxin subfamily member along with Grx4p and Grx5p; protects cells from oxidative damage; with Grx4p, binds to Aft1p in iron-replete conditions, promoting its dissociation from promoters; evidence exists indicating that the translation start site is not Met1 as currently annotated, but rather Me…
921	YDR099W	BMH2	0.0396532	0.854466	0.932174	-0.0538961	0.725578	0.905864	0.700014	0.000162594	0.00071755	14-3-3 protein, minor isoform; controls proteome at post-transcriptional level, binds proteins and DNA, involved in regulation of many processes including exocytosis, vesicle transport, Ras/MAPK signaling, and rapamycin-sensitive signaling; protein increases in abundance and relative distribution to the nucleus increases upon DNA replication stress; abundance relative to Bmh1p increases during sp…
922	YDR100W	TVP15	0.189985	0.630109	NA	-0.26542	0.383905	0.738341	0.925087	0.000124821	0.000567198	Integral membrane protein; localized to late Golgi vesicles along with the v-SNARE Tlg2p
923	YDR101C	ARX1	0.129243	0.55763	0.795907	-0.0535279	0.778687	0.92973	0.470525	0.0349795	0.068867	Nuclear export factor for the ribosomal pre-60S subunit; shuttling factor which directly binds FG rich nucleoporins and facilities translocation through the nuclear pore complex; interacts directly with Alb1p; responsible for Tif6p recycling defects in the absence of Rei1; associated with the ribosomal export complex
924	YDR103W	STE5	0.0099604	0.963242	NA	-0.159487	0.367078	0.730348	0.095261	0.566985	0.661283	Pheromone-responsive MAPK scaffold protein; couples activation of the G-protein-coupled pheromone receptor to MAPK activation; intramolecular interaction of PH and VWA domains blocks activation of assembled signaling cascade components (Ste11p, Ste7p and Fus3p) under basal conditions; Gbeta-gamma (Ste4p-Ste18p)-dependent docking at the plasma membrane and binding of PI(4,5)P2 by the PH domain rel…
925	YDR104C	SPO71	-0.0669507	0.698869	NA	-0.131794	0.428821	0.770927	-0.766531	1.99947e-06	1.45974e-05	Meiosis-specific protein required for prospore membrane morphogenesis; localizes to the prospore membrane (PSM) during sporulation; required for PSM elongation and closure; genetically antagonistic to SPO1; recruits Vps13p to the PSM during sporulation; interacts and functions cooperatively with Spo73p; mutants have defects in the PSM, aberrant spore wall formation and reduced PtdIns-phosphate po…
926	YDR105C	TMS1	0.037136	0.800617	NA	-0.0539853	0.734691	0.909209	-0.266098	0.0774914	0.133244	Vacuolar membrane protein of unknown function; is conserved in mammals; predicted to contain eleven transmembrane helices; interacts with Pdr5p, a protein involved in multidrug resistance
927	YDR106W	ARP10	0.149253	0.714505	NA	-0.3063	0.462062	0.788438	-0.636924	0.108533	0.175795	Component of the dynactin complex; localized to the pointed end of the Arp1p filament; may regulate membrane association of the complex
928	YDR107C	TMN2	-0.0441764	0.81021	NA	-0.0836442	0.67453	0.890534	0.0471195	0.791887	0.842479	Protein with a role in cellular adhesion and filamentous growth; similar to Tmn3p; member of the evolutionarily conserved Transmembrane Nine family of proteins with nine membrane-spanning segments; TMN2 has a paralog, EMP70, that arose from the whole genome duplication
929	YDR108W	TRS85	-0.161951	0.439467	NA	-0.0446153	0.816765	0.942046	0.0293164	0.878292	0.910807	Component of transport protein particle (TRAPP) complex III; TRAPPIII is a multimeric guanine nucleotide-exchange factor for the GTPase Ypt1p, regulating endosome-Golgi traffic and required for membrane expansion during autophagy and the CVT pathway; directs Ypt1p to the PAS; late post-replication meiotic role
930	YDR109C	NA	-0.109325	0.497638	NA	-0.0172546	0.915439	0.970552	-0.10736	0.485857	0.587756	Putative kinase
931	YDR110W	FOB1	0.008658	0.963992	NA	0.104076	0.569544	0.847607	0.163403	0.32332	0.42442	Nucleolar protein that binds the rDNA replication fork barrier site; required for replication fork blocking, recombinational hotspot activity, condensin recruitment to replication fork barrier (RFB), and rDNA repeat segregation; related to retroviral integrases
932	YDR111C	ALT2	0.34519	0.119395	0.447668	-0.0131509	0.960553	0.987479	-1.66438	1.35941e-11	2.52292e-10	Catalytically inactive alanine transaminase; expression is repressed in the presence of alanine and repression is mediated by Nrg1p; ALT2 has a paralog, ALT1, that arose from the whole genome duplication
933	YDR113C	PDS1	0.302144	0.269369	NA	0.838536	0.00017777	0.0115279	0.927182	1.26789e-09	1.71289e-08	Securin; inhibits anaphase by binding separin Esp1p; blocks cyclin destruction and mitotic exit, essential for meiotic progression and mitotic cell cycle arrest; localization is cell-cycle dependent and regulated by Cdc28p phosphorylation
934	YDR115W	MRX14	0.223182	0.393075	NA	0.178546	0.345769	0.71948	0.689186	0.00104772	0.00360265	Putative mitochondrial ribosomal protein of the large subunit; similar to E. coli L34 ribosomal protein; required for respiratory growth, as are most mitochondrial ribosomal proteins; protein increases in abundance and relocalizes to the plasma membrane upon DNA replication stress
935	YDR116C	MRPL1	0.122003	0.484122	NA	0.166387	0.360125	0.726658	0.228914	0.177608	0.26106	Mitochondrial ribosomal protein of the large subunit
936	YDR117C	TMA64	-0.104431	0.512424	NA	-0.267278	0.118405	0.487051	0.108245	0.508305	0.608289	Protein of unknown function that associates with ribosomes; has a putative RNA binding domain; in mammals the corresponding protein, eIF2D, has been shown to possess translation initiation factor activity
937	YDR118W	APC4	-0.286264	0.173617	NA	-0.327958	0.173172	0.565464	0.0352335	0.85644	0.893733	Subunit of the Anaphase-Promoting Complex/Cyclosome (APC/C); APC/C is a ubiquitin-protein ligase required for degradation of anaphase inhibitors, including mitotic cyclins, during the metaphase/anaphase transition; component of the platform domain of the APC/C, based on structural analysis; relative distribution to the nucleus increases upon DNA replication stress
938	YDR119W	VBA4	-0.101404	0.512512	NA	0.0441009	0.791519	0.932432	0.465261	0.00303337	0.00880988	Protein of unknown function; proposed role as a basic amino acid permease based on phylogeny; GFP-fusion protein localizes to vacuolar membrane; physical interaction with Atg27p suggests a possible role in autophagy; non-essential gene
939	YDR119W-A	COX26	0.188355	0.527635	NA	-0.343711	0.509076	0.811928	-3.28826	5.10802e-14	1.24581e-12	Stabilizes or regulates formation of respiratory chain supercomplexes composed of Complex III (ubiquinol-cytochrome c reductase) and Complex IV (cytochrome c oxidase)
940	YDR120C	TRM1	0.153275	0.364027	0.658779	0.0613851	0.724565	0.905518	0.0479856	0.78367	0.835995	tRNA methyltransferase; two forms of protein are made by alternative translation starts; localizes to both nucleus and mitochondrion to produce modified base N2,N2-dimethylguanosine in tRNAs in both compartments; nuclear Trm1p is evenly distributed around inner nuclear membrane in WT, but mislocalizes as puncta near ER-nucleus junctions in spindle pole body (SPB) mutants; both Trm1p inner nuclear…
941	YDR121W	DPB4	0.00898748	0.965277	NA	0.0646949	0.734213	0.908821	-0.347725	0.0639979	0.113426	Subunit of DNA pol epsilon and of ISW2 chromatin accessibility complex; involved in both chromosomal DNA replication and inheritance of telomeric silencing; stabilizes the interaction of Pol epsilon with primer-template DNA, positively affecting the processivity of the polymerase and exonuclease activities of Pol epsilon; interacts with extranucleosomal DNA and acts as anchor point for ISW2 compl…
942	YDR122W	KIN1	-0.0141575	0.940503	0.970151	-0.0318637	0.833782	0.945266	-0.653173	4.51551e-05	0.000233599	Serine/threonine protein kinase involved in regulation of exocytosis; localizes to the cytoplasmic face of the plasma membrane; KIN1 has a paralog, KIN2, that arose from the whole genome duplication
943	YDR123C	INO2	0.575826	0.0154819	NA	0.551258	0.00466542	0.09586	0.40257	0.0254721	0.0527036	Transcription factor; component of the heteromeric Ino2p/Ino4p basic helix-loop-helix transcription activator that binds inositol/choline-responsive elements (ICREs), required for derepression of phospholipid biosynthetic genes in response to inositol depletion; involved in diauxic shift
944	YDR124W	NA	0.918849	0.0229388	NA	0.218991	0.529311	0.823705	0.521506	0.0802805	0.136986	Putative protein of unknown function; non-essential gene; expression is strongly induced by alpha factor
945	YDR125C	ECM18	-0.464087	0.108296	NA	-0.378121	0.0770532	0.412449	-1.0327	4.97443e-05	0.000255061	Protein of unknown function; ECM18 has a paralog, ICT1, that arose from the whole genome duplication
946	YDR126W	SWF1	-0.16824	0.494828	NA	-0.146744	0.428321	0.770784	-0.655446	0.00718273	0.0182332	Palmitoyltransferase that acts on transmembrane proteins; including the SNAREs Snc1p, Syn8p, Tlg1p and likely all SNAREs; contains an Asp-His-His-Cys-cysteine rich (DHHC-CRD) domain; may have a role in vacuole fusion
947	YDR127W	ARO1	0.766229	0.0371041	0.361798	0.245648	0.153768	0.534031	0.824764	0.00708824	0.018038	Pentafunctional arom protein; catalyzes steps 2 through 6 in the biosynthesis of chorismate, which is a precursor to aromatic amino acids
948	YDR128W	MTC5	-0.0475175	0.796029	NA	-0.0596053	0.702396	0.898616	-0.382607	0.0190472	0.0414318	Subunit of SEACAT, a subcomplex of the SEA complex; Mtc1p, along with Rtc1p and Sea4p, redundantly inhibit the TORC1 inhibitory role of the Iml1p/SEACIT (Iml1p-Npr2p-Npr3p) subcomplex, a GAP for GTPase Gtr1p (EGOC subunit) in response to amino acid limitation, thereby resulting in activation of TORC1 signaling; SEA is a coatomer-related complex that associates dynamically with the vacuole; relati…
949	YDR129C	SAC6	0.168265	0.459254	0.728432	-0.157729	0.278378	0.678203	0.431844	0.00985996	0.0236296	Fimbrin, actin-bundling protein; cooperates with Scp1p in organization and maintenance of the actin cytoskeleton; phosphorylated by Cdc28p/Clb2p in metaphase on T103, to regulate conformation, and modulate actin filament binding affinity and actin cable dynamics; relocalizes from the plasma membrane to the cytoplasm upon DNA replication stress; human homologs PLS3 and LCP1 implicated in spinocere…
950	YDR130C	FIN1	0.011864	0.957224	NA	-0.0357766	0.874266	0.953595	0.0342721	0.872982	0.906875	Spindle pole body-related intermediate filament protein; forms cell cycle-specific filaments between spindle pole bodies in dividing cells; localizes to poles and microtubules of spindle during anaphase and contributes to spindle stability; involved in Glc7p localization and regulation; relative distribution to the nucleus increases upon DNA replication stress
951	YDR131C	NA	-0.564536	0.00293216	NA	-0.484628	0.0343633	0.291083	-0.418375	0.0775487	0.133244	F-box protein subunit of SCF ubiquitin ligase complex; substrate-specific adaptor subunit that recruits substrates to a core ubiquitination complex
952	YDR132C	NA	-0.347408	0.0840949	NA	-0.460268	0.0932304	0.441142	-0.682213	0.0024584	0.00738082	Protein of unknown function; protein increases in abundance and relative distribution to the nucleus increases upon DNA replication stress; YDR132C has a paralog, YLR108C, that arose from the whole genome duplication
953	YDR133C	NA	0.58723	0.0170604	0.321928	0.393126	0.0682661	0.392246	-0.495633	0.048112	0.0895319	Dubious open reading frame; unlikely to encode a functional protein, based on available experimental and comparative sequence data; partially overlaps YDR134C
954	YDR135C	YCF1	0.168142	0.420585	0.694554	-0.0445884	0.780143	0.92973	0.415119	0.0299337	0.060173	Vacuolar glutathione S-conjugate transporter; ABC-C transporter of the ATP-binding cassette family; required for vacuole fusion; forms stable complexes with vacuole fusion machinery; regulates Vam7p recruitment to vacuoles; role in detoxifying metals (Cd, Hg, As); transports GSSG that is not immediately reduced in cytosol to vacuole; transports unconjugated bilirubin, selenodigluthatione, oxidize…
955	YDR137W	RGP1	-0.183785	0.248987	NA	-0.0997141	0.572695	0.847693	-0.108937	0.467584	0.571975	Subunit of a Golgi membrane exchange factor (Ric1p-Rgp1p); this complex catalyzes nucleotide exchange on Ypt6p
956	YDR138W	HPR1	0.142947	0.426608	NA	0.0923317	0.608185	0.866072	0.352176	0.0424364	0.0807698	Subunit of THO/TREX complexes; this complex couple transcription elongation with mitotic recombination and with mRNA metabolism and export, subunit of an RNA Pol II complex; regulates lifespan; involved in telomere maintenance; similar to Top1p
957	YDR139C	RUB1	0.0226369	0.8971	NA	0.182277	0.331841	0.707037	0.399358	0.00513297	0.0137211	Ubiquitin-like protein with similarity to mammalian NEDD8; conjugation (neddylation) substrates include the cullins Cdc53p, Rtt101p, and Cul3p; activated by Ula1p and Uba3p (E1 enzyme pair); conjugation mediated by Ubc12p (E2 enzyme)
958	YDR140W	MTQ2	-0.20435	0.339313	NA	0.0742811	0.722302	0.905099	0.0913177	0.701728	0.773276	S-adenosylmethionine-dependent methyltransferase; subunit of complex with Trm112p that methylates translation release factor Sup45p (eRF1) in the ternary complex eRF1-eRF3-GTP; similar to E.coli PrmC; member of the seven beta-strand family
959	YDR141C	DOP1	-0.0949617	0.645853	NA	-0.415298	0.0930969	0.441142	0.379852	0.0901764	0.151144	Golgi-localized, leucine-zipper domain containing protein; involved in endosome to Golgi transport, organization of the ER, establishing cell polarity, and morphogenesis; detected in highly purified mitochondria in high-throughput studies
960	YDR142C	PEX7	-0.140254	0.474583	NA	-0.00293304	0.987029	0.995882	-0.244309	0.174562	0.257661	Peroxisomal signal receptor for peroxisomal matrix proteins; recognizes the N-terminal nonapeptide signal (PTS2); WD repeat protein; defects in human homolog cause lethal rhizomelic chondrodysplasia punctata (RCDP)
961	YDR143C	SAN1	0.426666	0.0257733	NA	0.306352	0.0905538	0.434586	0.130588	0.517776	0.616536	Ubiquitin-protein ligase; involved in proteasome-dependent degradation of aberrant nuclear proteins; targets substrates with regions of exposed hydrophobicity containing 5 or more contiguous hydrophobic residues; contains intrinsically disordered regions that contribute to substrate recognition; prefers a window of exposed hydrophobicity that causes a particular level of protein insolubility, sug…
962	YDR144C	MKC7	-0.0394991	0.868153	NA	-0.00225068	0.992309	0.998833	1.47854	5.06812e-06	3.36978e-05	GPI-anchored aspartyl protease; member of the yapsin family of proteases involved in cell wall growth and maintenance; shares functions with Yap3p and Kex2p; MKC7 has a paralog, YPS1, that arose from the whole genome duplication
963	YDR145W	TAF12	0.136093	0.439586	0.71196	0.106991	0.529981	0.824182	-0.109899	0.498194	0.59914	Subunit (61/68 kDa) of TFIID and SAGA complexes; involved in RNA polymerase II transcription initiation and in chromatin modification, similar to histone H2A
964	YDR146C	SWI5	0.322083	0.365554	NA	0.578647	0.0193264	0.220206	2.29124	1.14893e-14	3.08922e-13	Transcription factor that recruits Mediator and Swi/Snf complexes; activates transcription of genes expressed at the M/G1 phase boundary and in G1 phase; required for expression of the HO gene controlling mating type switching; localization to nucleus occurs during G1 and appears to be regulated by phosphorylation by Cdc28p kinase; SWI5 has a paralog, ACE2, that arose from the whole genome duplic…
965	YDR147W	EKI1	-0.0545444	0.727235	NA	0.172295	0.316016	0.698627	0.252757	0.0852907	0.144254	Ethanolamine kinase; primarily responsible for phosphatidylethanolamine synthesis via the CDP-ethanolamine pathway; exhibits some choline kinase activity, thus contributing to phosphatidylcholine synthesis via the CDP-choline pathway; EKI1 has a paralog, CKI1, that arose from the whole genome duplication
966	YDR148C	KGD2	-0.0518093	0.763334	0.888545	-0.12314	0.481643	0.796137	-0.800231	0.0230976	0.0486117	Dihydrolipoyl transsuccinylase; component of the mitochondrial alpha-ketoglutarate dehydrogenase complex, which catalyzes the oxidative decarboxylation of alpha-ketoglutarate to succinyl-CoA in the TCA cycle; phosphorylated
967	YDR150W	NUM1	0.26701	0.201007	0.526576	-0.098355	0.662486	0.885357	-0.865901	5.92747e-05	0.000298104	Protein required for nuclear migration; component of the mitochondria-ER-cortex-ancor (MECA); required for the association of mitochondria with the cell cortex and for accurate distribution of mitochondrial network; interacts with Mdm36p to link the ER and mitochondria at the cortex; localizes to the mother cell cortex and the bud tip; may mediate interactions of dynein and cytoplasmic microtubul…
968	YDR151C	CTH1	0.0471182	0.747249	NA	0.00787645	0.960614	0.987479	0.0726518	0.676914	0.753615	Member of the CCCH zinc finger family; similar to mammalian Tis11 protein, which activates transcription and also has a role in mRNA degradation; may function with Tis11p in iron homeostasis; CTH1 has a paralog, TIS11, that arose from the whole genome duplication
969	YDR152W	GIR2	-0.269999	0.162302	0.49356	-0.0187648	0.92035	0.972692	-0.102122	0.53029	0.628593	Highly-acidic RWD domain-containing cytoplasmic protein; forms a highly conserved complex with Rbg2p that is responsible for efficient cell growth under amino acid starvation and binds translational activator Gcn1p in dose-dependent manner according to stress level; associates with translating ribosomes; intrinsically unstructured protein whose stability is enhanced upon binding Rbg2p
970	YDR153C	ENT5	0.0683498	0.615265	0.828008	0.16436	0.313471	0.698627	0.34349	0.043392	0.0822478	Protein containing an N-terminal epsin-like domain; involved in clathrin recruitment and traffic between the Golgi and endosomes; associates with the clathrin adaptor Gga2p, clathrin adaptor complex AP-1, and clathrin
971	YDR154C	NA	0.400662	0.24903	NA	-0.397601	0.0898732	0.434444	0.813555	0.0077291	0.0193649	Dubious open reading frame; unlikely to encode a functional protein, based on available experimental and comparative sequence data; null mutant exhibits synthetic phenotype with alpha-synuclein
972	YDR155C	CPR1	0.222916	0.361424	0.65746	-0.0642077	0.716613	0.904091	0.908094	0.000246494	0.00102774	Cytoplasmic peptidyl-prolyl cis-trans isomerase (cyclophilin); catalyzes the cis-trans isomerization of peptide bonds N-terminal to proline residues; binds the drug cyclosporin A; N-terminally propionylated in vivo; protein abundance increases in response to DNA replication stress
973	YDR156W	RPA14	-0.173661	0.407772	NA	0.114847	0.535292	0.826181	0.138732	0.445999	0.551323	RNA polymerase I subunit A14
974	YDR157W	NA	0.303104	0.365096	NA	-0.0363075	0.931602	0.97724	0.108168	0.729889	0.793674	Dubious open reading frame; unlikely to encode a functional protein, based on available experimental and comparative sequence data
975	YDR158W	HOM2	0.701135	0.0621595	0.392785	0.346373	0.0376756	0.30434	1.16872	7.49851e-05	0.000364799	Aspartic beta semi-aldehyde dehydrogenase; catalyzes the second step in the common pathway for methionine and threonine biosynthesis; expression regulated by Gcn4p and the general control of amino acid synthesis
976	YDR159W	SAC3	0.199659	0.491202	NA	-0.0116065	0.957802	0.986711	0.420854	0.081824	0.139073	mRNA export factor; required for biogenesis of the small ribosomal subunit; component of TREX-2 complex (Sac3p-Thp1p-Sus1p-Cdc31p) involved in transcription elongation and mRNA export from the nucleus; involved in post-transcriptional tethering of active genes to the nuclear periphery and to non-nascent mRNP; similar to the human germinal center-associated nuclear protein (GANP)
977	YDR160W	SSY1	-0.0944322	0.627658	NA	-0.144896	0.377617	0.735226	-0.670524	3.59288e-05	0.000191527	Component of the SPS plasma membrane amino acid sensor system; senses external amino acid concentration and transmits intracellular signals that result in regulation of expression of amino acid permease genes; other members are Ssy1p, Ptr3p, and Ssy5p
978	YDR161W	ACL4	0.0144622	0.921104	NA	0.0711906	0.651492	0.878488	0.169248	0.281703	0.378534	Specific assembly chaperone for ribosomal protein Rpl4p; binds to an evolutionarily conserved surface extension of nascent Rpl4p and chaperones Rpl4p until its assembly into the pre-ribosome; transcriptionally co-regulated with rRNA and ribosome biosynthesis genes
979	YDR162C	NBP2	0.0804554	0.647948	NA	0.0792169	0.63749	0.875417	0.26326	0.0874537	0.147324	Protein involved in the HOG (high osmolarity glycerol) pathway; negatively regulates Hog1p by recruitment of phosphatase Ptc1p the Pbs2p-Hog1p complex; interacts with Bck1p and down regulates the cell wall integrity pathway; found in the nucleus and cytoplasm, contains an SH3 domain and a Ptc1p binding domain (PBM)
980	YDR163W	CWC15	0.208344	0.146679	NA	0.350471	0.0814537	0.419079	0.0278309	0.843154	0.885062	Non-essential protein involved in pre-mRNA splicing; component of a complex containing Cef1p; has similarity to S. pombe Cwf15p
981	YDR164C	SEC1	-0.202979	0.137173	NA	-0.262876	0.137016	0.513501	-0.138661	0.331467	0.432744	Sm-like protein involved in docking and fusion of exocytic vesicles; binds to assembled SNARE complexes at the membrane and stimulates membrane fusion; localization to sites of secretion (bud neck and bud tip) is dependent on SNARE function; interacts directly with essential exocyst subunit Sec6p
982	YDR165W	TRM82	-0.315418	0.139266	NA	-0.39602	0.0828469	0.421266	0.344454	0.0394633	0.0760831	Catalytic subunit of a tRNA methyltransferase complex; Trm8p and Trm82p comprise an enzyme that catalyzes a methyl-transfer from S-adenosyl-l-methionine to the N(7) atom of guanine at position 46 in tRNA; Trm8 lacks catalytic activity if not bound to Trm82p; relocalizes to the cytosol in response to hypoxia; mutation in human ortholog WDR4 causes microcephalic primordial dwarfism
983	YDR166C	SEC5	-0.283408	0.168013	NA	-0.569794	0.0276119	0.262946	-0.234022	0.208335	0.296883	Essential 107kDa subunit of the exocyst complex; the exocyst mediates polarized targeting and tethering of post-Golgi secretory vesicles to active sites of exocytosis at the plasma membrane prior to SNARE-mediated fusion; involved in assembly of the exocyst complex; required with Sec3p for ER inheritance where it promotes anchoring of the cortical ER at the bud tip
984	YDR167W	TAF10	0.0995468	0.534572	NA	0.145995	0.416397	0.76455	0.140039	0.371607	0.476238	Subunit (145 kDa) of TFIID and SAGA complexes; involved in RNA polymerase II transcription initiation and in chromatin modification
985	YDR168W	CDC37	-0.325265	0.0326656	0.356932	-0.304492	0.0938763	0.441562	0.143444	0.450978	0.556354	Essential Hsp90p co-chaperone; necessary for passage through the START phase of the cell cycle; stabilizes protein kinase nascent chains and participates along with Hsp90p in their folding
986	YDR169C	STB3	0.0987542	0.584881	0.813768	0.263789	0.143531	0.519635	-0.031376	0.831208	0.875692	Ribosomal RNA processing element (RRPE)-binding protein; involved in the glucose-induced transition from quiescence to growth; restricted to nucleus in quiescent cells, released into cytoplasm after glucose repletion; binds Sin3p; relative distribution to the nucleus increases upon DNA replication stress
987	YDR170C	SEC7	0.237653	0.345275	0.642888	-0.0141297	0.929324	0.976452	0.466633	0.00941781	0.022778	Guanine nucleotide exchange factor (GEF) for ADP ribosylation factors; involved in proliferation of the Golgi, intra-Golgi transport and ER-to-Golgi transport; found in the cytoplasm and on Golgi-associated coated vesicles
988	YDR171W	HSP42	-0.596053	0.102557	0.430448	-0.662336	0.00257091	0.0684584	-0.774388	0.00244156	0.00735404	Small heat shock protein (sHSP) with chaperone activity; forms barrel-shaped oligomers that suppress unfolded protein aggregation; involved in cytoskeleton reorganization after heat shock; protein abundance increases and forms cytoplasmic foci in response to DNA replication stress
989	YDR172W	SUP35	0.114149	0.399724	0.679147	0.160499	0.319214	0.699051	0.268601	0.129138	0.201645	Translation termination factor eRF3; has a role in mRNA deadenylation and decay; altered protein conformation creates the [PSI(+)] prion that modifies cellular fitness, alters translational fidelity by affecting reading frame selection, and results in a nonsense suppressor phenotype; many stress-response genes are repressed in the presence of [PSI(+)]
990	YDR173C	ARG82	0.163739	0.425225	NA	-0.0204588	0.924536	0.974053	-0.463869	0.0305633	0.0612822	Inositol polyphosphate multikinase (IPMK); sequentially phosphorylates Ins(1,4,5)P3 to form Ins(1,3,4,5,6)P5; also has diphosphoinositol polyphosphate synthase activity; regulates arginine-, phosphate-, and nitrogen-responsive genes
991	YDR174W	HMO1	0.418848	0.0135789	0.311244	0.275972	0.0863939	0.427472	0.309031	0.0855549	0.144584	Chromatin associated high mobility group (HMG) family member; involved in compacting, bending, bridging and looping DNA; rDNA-binding component that regulates transcription from RNA polymerase I promoters; regulates start site selection of ribosomal protein genes via RNA polymerase II promoters; role in genome maintenance; associates with a 5'-3' DNA helicase and Fpr1p, a prolyl isomerase; reloca…
992	YDR175C	RSM24	0.159685	0.23158	NA	0.13062	0.391685	0.747493	0.18928	0.174631	0.257661	Mitochondrial ribosomal protein of the small subunit
993	YDR176W	NGG1	0.206438	0.24064	0.570753	0.252889	0.10171	0.456534	0.0665072	0.589454	0.681147	Subunit of chromatin modifying histone acetyltransferase complexes; member of the ADA complex, the SAGA complex, and the SLIK complex; transcriptional regulator involved in glucose repression of Gal4p-regulated genes
994	YDR177W	UBC1	0.231222	0.247879	0.578022	0.0674975	0.707672	0.90106	0.18857	0.32642	0.427878	Ubiquitin-conjugating enzyme; key E2 partner with Ubc4p for the anaphase-promoting complex (APC); mediates selective degradation of short-lived and abnormal proteins; plays a role in vesicle biogenesis and ER-associated protein degradation (ERAD); component of the cellular stress response; protein abundance increases in response to DNA replication stress key E2 partner with Ubc4p for the anaphase…
995	YDR178W	SDH4	-0.0048291	0.976767	0.986748	-0.111356	0.505249	0.809604	-1.0934	0.00343577	0.00973174	Membrane anchor subunit of succinate dehydrogenase (SDH); involved in coupling the oxidation of succinate to the transfer of electrons to ubiquinone as part of the TCA cycle and the mitochondrial respiratory chain; has similarity to human SDH subunit D (SDHD), which is implicated in paraganglioma
996	YDR179C	CSN9	-0.421049	0.251896	NA	-0.483438	0.5074	0.810898	0.0194368	0.930178	0.950879	Subunit of the Cop9 signalosome; Cop9 signalosome is required for deneddylation, or removal of the ubiquitin-like protein Rub1p from Cdc53p (cullin); involved in adaptation to pheromone signaling
997	YDR179W-A	NVJ3	-0.125647	0.701474	NA	-0.112683	0.743487	0.912514	0.658792	0.00355379	0.0100193	Protein with a potential role in tethering ER and vacuoles; localizes to nucleus-vacuole junctions in an Mdm1p-dependent manner; contains a lipid-binding PXA domain
998	YDR180W	SCC2	0.259346	0.532465	NA	-0.214192	0.483701	0.796677	0.779658	0.00594062	0.0155779	Subunit of cohesin loading factor (Scc2p-Scc4p); a complex required for loading of cohesin complexes onto chromosomes; involved in establishing sister chromatid cohesion during DSB repair via histone H2AX; promotes gene expression program that supports translational fidelity; evolutionarily-conserved adherin; relocalizes to cytosol in response to hypoxia; human disorder Cornelia de Lange syndrome…
999	YDR181C	SAS4	-0.114689	0.438478	NA	-0.145829	0.406084	0.756926	-0.199348	0.206253	0.294907	Subunit of the SAS complex (Sas2p, Sas4p, Sas5p); acetylates free histones and nucleosomes and regulates transcriptional silencing; required for the HAT activity of Sas2p
1000	YDR182W	CDC1	0.00110589	0.993404	NA	-0.0133395	0.930124	0.976452	0.142311	0.370426	0.474945	Putative mannose-ethanolamine phosphate phosphodiesterase; involved in GPI-anchor remodeling prior to the attachment of cell wall proteins to beta 1,3-glucan, removing ethanolamine phosphate from the first mannose of GPI anchors; mutants display elevated Ca2+-dependent signaling resulting in secondary actin polarization and Golgi inheritance defects; enzyme is Mn2+-dependent; mutants have cell di…
1001	YDR183C-A	NA	0.158739	0.832976	NA	0.940861	0.0830231	0.421698	1.559	0.0010669	0.00366629	Dubious open reading frame unlikely to encode a functional protein; identified by fungal homology and RT-PCR
1002	YDR183W	PLP1	-0.265808	0.198118	NA	-0.186916	0.353472	0.721649	0.0463565	0.805768	0.853785	Protein that interacts with CCT (chaperonin containing TCP-1) complex; has a role in actin and tubulin folding; has weak similarity to phosducins, which are G-protein regulators
1003	YDR184C	ATC1	-0.0871013	0.723842	NA	-0.209773	0.319314	0.699051	-0.0664539	0.784536	0.836758	Nuclear protein; possibly involved in regulation of cation stress responses and/or in the establishment of bipolar budding pattern; relative distribution to the nucleus decreases upon DNA replication stress
1004	YDR185C	UPS3	0.431431	0.0672041	NA	0.180001	0.504012	0.809486	0.00842751	0.972932	0.981018	Mitochondrial protein of unknown function; similar to Ups1p and Ups2p which are involved in regulation of mitochondrial cardiolipin and phosphatidylethanolamine levels; null is viable but interacts synthetically with ups1 and ups2 mutations; UPS3 has a paralog, UPS2, that arose from the whole genome duplication
1005	YDR186C	NA	0.172664	0.29081	0.598432	0.239097	0.138152	0.514522	-0.141758	0.387575	0.493261	Protein of unknown function; may interact with ribosomes, based on co-purification experiments; green fluorescent protein (GFP)-fusion protein localizes to the cytoplasm
1006	YDR188W	CCT6	0.287788	0.0226544	0.339249	0.237628	0.136918	0.513501	0.360834	0.0223195	0.0471902	Subunit of the cytosolic chaperonin Cct ring complex; related to Tcp1p, essential protein that is required for the assembly of actin and tubulins in vivo; contains an ATP-binding motif
1007	YDR189W	SLY1	0.174083	0.45806	NA	0.0185965	0.912185	0.968593	0.511899	0.0193154	0.041883	Hydrophilic protein involved in ER/Golgi vesicle trafficking; SM (Sec1/Munc-18) family protein that binds the tSNARE Sed5p and stimulates its assembly into a trans-SNARE membrane-protein complex
1008	YDR190C	RVB1	-0.0906359	0.480944	0.742176	0.0217277	0.889689	0.958322	0.174795	0.243161	0.335481	ATP-dependent DNA helicase, also known as pontin; member of the AAA+ and RuvB-like protein families; similar to Rvb2p; conserved component of multiple complexes including the INO80 complex, the Swr1 complex, and the R2TP complex (Rvb1-Rvb2-Tah1-Pih1); involved in multiple processes such as chromatin remodeling, box C/D snoRNP assembly, and RNA polymerase II assembly
1009	YDR191W	HST4	-0.248433	0.333329	NA	0.126655	0.506536	0.810629	-0.579114	0.00180512	0.00572486	NAD(+)-dependent protein deacetylase; deacetylation targets are primarily mitochondrial proteins; involved along with Hst3p in silencing at telomeres, cell cycle progression, radiation resistance, genomic stability and short-chain fatty acid metabolism; accumulates in mitochondria in response to biotin starvation and may link biotin metabolism with energy homeostasis; member of the Sir2 family an…
1010	YDR192C	NUP42	-0.229176	0.309971	NA	-0.154189	0.426374	0.769969	-0.588423	0.00406325	0.0112433	FG-nucleoporin component of central core of the nuclear pore complex; also part of the nuclear pore complex (NPC) cytoplasmic filaments; contributes directly to nucleocytoplasmic transport and maintenance of the NPC permeability barrier and is involved in gene tethering at the nuclear periphery; interacts with Gle1p
1011	YDR194C	MSS116	0.159036	0.428782	0.701535	-0.0529687	0.747877	0.914532	0.429791	0.00791097	0.0197398	Mitochondrial transcription elongation factor; DEAD-box protein; required for efficient splicing of mitochondrial Group I and II introns; non-polar RNA helicase that also facilities strand annealing; promotes RNA folding by stabilizing an early assembly intermediate
1012	YDR195W	REF2	0.491774	0.060372	NA	0.00306632	0.986458	0.995882	0.3451	0.107068	0.174139	RNA-binding protein; involved in the cleavage step of mRNA 3'-end formation prior to polyadenylation, and in snoRNA maturation; part of holo-CPF subcomplex APT, which associates with 3'-ends of snoRNA- and mRNA-encoding genes; relocalizes to the cytosol in response to hypoxia
1013	YDR196C	CAB5	-0.0830381	0.661466	NA	-0.285933	0.133661	0.5095	-0.307204	0.108825	0.176011	Subunit of the CoA-Synthesizing Protein Complex (CoA-SPC); subunits of this complex are: Cab2p, Cab3p, Cab4p, Cab5p, Sis2p and Vhs3p; probable dephospho-CoA kinase (DPCK) that catalyzes the last step in coenzyme A biosynthesis; null mutant lethality is complemented by human homolog DCAKD and by E. coli coaE (encoding DPCK); detected in purified mitochondria in high-throughput studies; also locali…
1014	YDR197W	CBS2	0.0184777	0.932709	NA	-0.227976	0.213956	0.610174	0.338802	0.0352198	0.0692092	Mitochondrial translational activator of the COB mRNA; interacts with translating ribosomes, acts on the COB mRNA 5'-untranslated leader
1015	YDR198C	RKM2	-0.153162	0.373164	NA	-0.0562007	0.753118	0.917154	-0.078493	0.635952	0.720824	Ribosomal protein lysine methyltransferase; responsible for trimethylation of the lysine residue at position 3 of Rpl12Ap and Rpl12Bp
1016	YDR200C	VPS64	-0.0758202	0.594291	NA	-0.0175767	0.911555	0.968593	0.0523976	0.711472	0.780735	Protein required for cytoplasm to vacuole targeting of proteins; forms a complex with Far3p and Far7p to Far11p involved in recovery from pheromone-induced cell cycle arrest; mutant has increased aneuploidy tolerance; VPS64 has a paralog, FAR10, that arose from the whole genome duplication
1017	YDR201W	SPC19	-0.0915985	0.696746	NA	-0.00809108	0.970558	0.989696	-0.0915415	0.667253	0.74631	Essential subunit of the Dam1 complex (aka DASH complex); complex couples kinetochores to the force produced by MT depolymerization thereby aiding in chromosome segregation; also localized to nuclear side of spindle pole body
1018	YDR202C	RAV2	-0.0719484	0.606073	NA	-0.276744	0.0813082	0.419079	-0.398716	0.0114932	0.0269003	Subunit of RAVE complex (Rav1p, Rav2p, Skp1p); the RAVE complex associates with the V1 domain of the vacuolar membrane (H+)-ATPase (V-ATPase) and promotes assembly and reassembly of the holoenzyme
1019	YDR204W	COQ4	-0.011504	0.957431	NA	-0.170857	0.343216	0.716369	-0.65129	0.0010869	0.00371882	Protein with a role in ubiquinone (Coenzyme Q) biosynthesis; possibly functioning in stabilization of Coq7p; located on matrix face of mitochondrial inner membrane; component of a mitochondrial ubiquinone-synthesizing complex; human homolog COQ4 can complement yeast coq4 null mutant
1020	YDR205W	MSC2	-0.159455	0.333726	NA	-0.131423	0.50275	0.808861	-0.264359	0.107135	0.174197	Endoplasmic reticulum zinc transporter; part of a heterodimeric transporter with Zrg17p that transfers zinc from the cytosol to the ER lumen; member of the cation diffusion facilitator family of efflux pumps; localizes to ER and nucleus; mutations affect the cellular distribution of zinc and also confer defects in meiotic recombination between homologous chromatids
1021	YDR206W	EBS1	-0.0531912	0.755995	NA	-0.0568055	0.747952	0.914532	-0.028996	0.857836	0.894851	Protein involved in translation inhibition and nonsense-mediated decay; interacts with cap binding protein Cdc33p and with Nam7p; localizes to P-bodies upon glucose starvation; mRNA abundance regulated by mRNA decay factors; EBS1 has a paralog, EST1, that arose from the whole genome duplication
1022	YDR207C	UME6	0.0916232	0.690155	NA	0.15868	0.421788	0.767035	-0.223094	0.248536	0.341203	Rpd3L histone deacetylase complex subunit; key transcriptional regulator of early meiotic genes; involved in chromatin remodeling and transcriptional repression via DNA looping; binds URS1 upstream regulatory sequence, represses transcription by recruiting conserved histone deacetylase Rpd3p (through co-repressor Sin3p) and chromatin-remodeling factor Isw2p; couples metabolic responses to nutriti…
1023	YDR208W	MSS4	-0.0655264	0.699123	0.861472	0.0652849	0.691423	0.896083	0.0236561	0.890531	0.920683	Phosphatidylinositol-4-phosphate 5-kinase; involved in actin cytoskeleton organization and cell morphogenesis; multicopy suppressor of stt4 mutation
1024	YDR210W	NA	-0.0331187	0.889967	NA	0.0455638	0.857306	0.948474	0.965208	6.69806e-05	0.000331415	Predicted tail-anchored plasma membrane protein; contains a conserved CYSTM module; related proteins in other organisms may be involved in response to stress; green fluorescent protein (GFP)-fusion protein localizes to the cell periphery
1025	YDR211W	GCD6	0.161731	0.471136	NA	0.00505211	0.974128	0.990621	0.828367	2.22522e-05	0.000124018	Catalytic epsilon subunit of the translation initiation factor eIF2B; eIF2B is the guanine-nucleotide exchange factor for eIF2; activity subsequently regulated by phosphorylated eIF2; first identified as a negative regulator of GCN4 expression; forms cytoplasmic foci upon DNA replication stress
1026	YDR212W	TCP1	-0.0831559	0.576458	0.806767	-0.141862	0.338812	0.713873	0.107312	0.504678	0.605262	Alpha subunit of chaperonin-containing T-complex; complex mediates protein folding in the cytosol; involved in actin cytoskeleton maintenance; overexpression in neurons suppresses formation of pathogenic conformations of huntingtin protein
1027	YDR213W	UPC2	0.459639	0.0777361	NA	0.112554	0.583829	0.854553	1.01308	1.88442e-08	2.06201e-07	Sterol regulatory element binding protein; induces sterol biosynthetic genes, upon sterol depletion; acts as a sterol sensor, binding ergosterol in sterol rich conditions; relocates from intracellular membranes to perinuclear foci upon sterol depletion; redundant activator of filamentation with ECM22, up-regulating the expression of filamentous growth genes; contains a Zn[2]-Cys[6] binuclear clus…
1028	YDR214W	AHA1	0.0266857	0.923008	0.95995	-0.289482	0.29782	0.690902	-0.077351	0.769107	0.82493	Co-chaperone that binds Hsp82p and activates its ATPase activity; plays a role in determining prion variants; similar to Hch1p; expression is regulated by stresses such as heat shock; protein abundance increases in response to DNA replication stress
1029	YDR216W	ADR1	0.232545	0.308673	0.616726	-0.158035	0.53248	0.82491	-0.565915	0.00631051	0.0163687	Carbon source-responsive zinc-finger transcription factor; required for transcription of the glucose-repressed gene ADH2, of peroxisomal protein genes, and of genes required for ethanol, glycerol, and fatty acid utilization
1030	YDR217C	RAD9	0.0401608	0.853367	NA	0.189309	0.33256	0.707479	0.0152352	0.944644	0.961388	DNA damage-dependent checkpoint protein; required for cell-cycle arrest in G1/S, intra-S, and G2/M, plays a role in postreplication repair (PRR) pathway; transmits checkpoint signal by activating Rad53p and Chk1p; hyperphosphorylated by Mec1p and Tel1p; multiple cyclin dependent kinase consensus sites and the C-terminal BRCT domain contribute to DNA damage checkpoint activation; Rad9p Chk1 Activa…
1031	YDR218C	SPR28	-0.27637	0.289549	NA	-0.473671	0.110721	0.469818	0.166848	0.502725	0.603812	Sporulation-specific homolog of the CDC3/10/11/12 family of genes; meiotic septin expressed at high levels during meiotic divisions and ascospore formation; the yeast CDC3/10/11/12 family is a family of bud neck microfilament genes
1032	YDR219C	MFB1	-0.0993614	0.503384	NA	-0.0813497	0.620637	0.872024	-0.00504164	0.971251	0.980321	Mitochondria-associated F-box protein; involved in maintenance of normal mitochondrial morphology; interacts with Skp1p through the F-box motif; preferentially localizes to the mother cell during budding
1033	YDR221W	GTB1	-0.0983928	0.610647	NA	-0.213819	0.249429	0.644095	-0.0974783	0.568509	0.662919	Glucosidase II beta subunit, forms a complex with alpha subunit Rot2p; involved in removal of two glucose residues from N-linked glycans during glycoprotein biogenesis in the ER; relocalizes from ER to cytoplasm upon DNA replication stress
1034	YDR222W	NA	1.24013	0.199691	NA	1.59958	2.43315e-09	9.39977e-07	3.0421	1.98034e-20	9.41004e-19	Protein of unknown function; green fluorescent protein (GFP)-fusion protein localizes to the cytoplasm in a punctate pattern; YDR222W has a paralog, YLR225C, that arose from the whole genome duplication
1035	YDR223W	CRF1	0.229206	0.378265	NA	-0.29946	0.21945	0.615891	-2.83519	1.88742e-14	4.95403e-13	Transcriptional corepressor; involved in repression of ribosomal protein (RP) gene transcription via the TOR signaling pathway which promotes accumulation of Crf1p in the nucleus; role in repression of RP genes varies by strain; CRF1 has a paralog, IFH1, that arose from the whole genome duplication
1036	YDR224C	HTB1	0.437903	0.170409	0.49853	0.141536	0.363866	0.72894	0.892296	2.91195e-07	2.50791e-06	Histone H2B; core histone protein required for chromatin assembly and chromosome function; nearly identical to HTB2; Rad6p-Bre1p-Lge1p mediated ubiquitination regulates reassembly after DNA replication, transcriptional activation, meiotic DSB formation and H3 methylation
1037	YDR225W	HTA1	0.967128	0.00422726	0.240954	0.302387	0.157372	0.539114	0.738494	0.000514376	0.00195534	Histone H2A; core histone protein required for chromatin assembly and chromosome function; one of two nearly identical subtypes (see also HTA2); DNA damage-dependent phosphorylation by Mec1p facilitates DNA repair; acetylated by Nat4p; N-terminally propionylated in vivo
1038	YDR226W	ADK1	0.105961	0.591283	0.815695	0.0994651	0.560108	0.84202	0.281061	0.0726657	0.126203	Adenylate kinase, required for purine metabolism; localized to the cytoplasm and the mitochondria; lacks cleavable signal sequence; protein abundance increases in response to DNA replication stress; mutations affecting Adk1p catalytic activity deregulate expression of phosphate utilization genes PHO5 and PHO84; human homolog AK1 can complement yeast adk1 mutant
1039	YDR227W	SIR4	-0.13353	0.466039	0.731189	-0.165105	0.336422	0.711334	-0.484945	0.00436046	0.0119221	SIR protein involved in assembly of silent chromatin domains; silent information regulator (SIR) along with SIR2 and SIR3; involved in assembly of silent chromatin domains at telomeres and the silent mating-type loci; some alleles of SIR4 prolong lifespan; required for telomere hypercluster formation in quiescent yeast cells
1040	YDR228C	PCF11	0.010311	0.958346	NA	-0.044461	0.787545	0.931261	0.189436	0.199494	0.287405	mRNA 3' end processing factor; essential component of cleavage and polyadenylation factor IA (CF IA), involved in pre-mRNA 3' end processing and in transcription termination; binds C-terminal domain of largest subunit of RNA pol II (Rpo21p); required for gene looping; relocalizes to the cytosol in response to hypoxia
[truncated: 4,474 more rows]
